# Supplementary material for: Communicating astrobiology and the search for life elsewhere: Speculations and promises of a developing scientific field in newspapers, press releases and papers
Source: PLoS One. 2025 Jul 29;20(7):e0328766. doi: 10.1371/journal.pone.0328766 (PMC12306777; doi:10.1371/journal.pone.0328766)
Supplement: S1 Appendix — (XLSX) [file pone.0328766.s001.xlsx]

## Sheet: Final sets
Set	Year	Research Paper	Press Release	News Article
1	2024	Oxygen production from dissociation of Europa’s water-ice surface | Nature Astronomy	Juno spacecraft measures oxygen production on | EurekAlert!	Europa, Thought to Be Habitable, May Be Oxygen-Starved - The New York Times
				Setback for hopes of life as Nasa says less oxygen on Jupiter moon than thought | Space | The Guardian
2	2023	Detection of HCN and diverse redox chemistry in the plume of Enceladus | Nature Astronomy	NASA Study Finds Life-Sparking Energy Source and Molecule at Enceladus - NASA	Poison Gas Hints at Potential for Life on Enceladus, a Moon of Saturn - The New York Times
3	2023	Carbon-bearing Molecules in a Possible Hycean Atmosphere - IOPscience	Webb Discovers Methane, Carbon Dioxide in Atmosphere of K2-18 b - NASA	Nasa says distant exoplanet could have rare water ocean and possible hint of life | Nasa | The Guardian
			Methane and carbon dioxide found in atmosphere of habitable-zone exoplanet	Telescópio James Webb descobre metano e dióxido de carbono em atmosfera de exoplaneta; entenda - Estadão
				Cientistas podem ter encontrado sinal de vida em planeta fora do Sistema Solar? - Estadão
				Um oceano e uma molécula imprevista dão pistas sobre a vida fora do planeta Terra | Planetas | PÚBLICO
4	2023	Detection of phosphates originating from Enceladus’s ocean | Nature	Key building block for life found at Saturn’s | EurekAlert!	Phosphorus in Enceladus’s ‘Soda Ocean’ Adds to Prospects for Life - The New York Times
				Nasa encontra elemento essencial à vida em lua de Saturno; veja imagens - Estadão
				Lua de Saturno abriga elemento essencial para a vida - 15/06/2023 - Ciência - Folha
5	2023	A robust, agnostic molecular biosignature based on machine learning | PNAS	With help of A.I. we may soon know if life existed on Mars | Carnegie Science	Scientists hail pioneering software in hunt for alien life | Alien life | The Guardian
			Did life exist on Mars? Other planets? With A | EurekAlert!	Inteligência artificial ajuda na busca por vida extraterrestre - Estadão
6	2022	Double ridge formation over shallow water sills on Jupiter’s moon Europa | Nature Communications	Explanation for formation of abundant feature | EurekAlert!	Jupiter’s moon Europa may have water where life could exist, say scientists | Jupiter | The Guardian
				Semelhança entre lua de Júpiter e Gronelândia indica que o planeta pode sustentar vida | Planetas | PÚBLICO
7	2022	Metabolically diverse primordial microbial communities in Earth’s oldest seafloor-hydrothermal jasper | Science Advances	Diverse life forms may have evolved earlier than previously thought | ScienceDaily	Microfossils may be evidence life began ‘very quickly’ after Earth formed | Fossils | The Guardian
		Evidence for early life in Earth’s oldest hydrothermal vent precipitates | Nature
8	2021	Habitability and Biosignatures of Hycean Worlds - IOPscience	New class of habitable exoplanets 'a big step forward' in search for life | University of Cambridge	‘Mini-Neptunes’ beyond solar system may soon yield signs of life | Exoplanets | The Guardian
9	2020	Phosphine gas in the cloud decks of Venus | Nature Astronomy	Possible Marker of Life Spotted on Venus | ESO	Life on Venus? Astronomers See Phosphine Signal in Its Clouds - The New York Times
		Phosphine on Venus Cannot Be Explained by Conventional Processes | Astrobiology	Hints of life on Venus | The Royal Astronomical Society	Scientists find gas linked to life in atmosphere of Venus | Alien life | The Guardian
		The Venusian Lower Atmosphere Haze as a Depot for Desiccated Microbial Life: A Proposed Life Cycle for Persistence of the Venusian Aerial Biosphere | Astrobiology		On Venus, Cloudy With a Chance of Microbial Life - The New York Times
				Gás descoberto em Vênus indica chance de vida de micróbios no planeta, mostra novo estudo - Estadão
				Molécula detectada em Vênus pode indicar vida microbiana extraterrestre - 14/09/2020 - Ciência - Folha
				Descoberto possível marcador de vida em Vénus | Astrofísica | PÚBLICO
				Hallados posibles indicios de vida en Venus | Ciencia | EL PAÍS
				Venus: ¿Qué es la fosfina y por qué puede ser un indicio de vida fuera de la Tierra? | Ciencia | EL PAÍS
				Cómo encontrar vida en Venus | Ciencia | EL PAÍS
10	2019	Independent confirmation of a methane spike on Mars and a source region east of Gale Crater | Nature Geoscience	ESA - Mars Express matches methane spike measured by Curiosity	Something on Mars Is Producing Gas Usually Made by Living Things on Earth - The New York Times
				Scientists uncover potential source of methane on Mars | Mars | The Guardian
11	2019	No detection of methane on Mars from early ExoMars Trace Gas Orbiter observations | Nature	ESA - Robotic Exploration of Mars - First results from the ExoMars Trace Gas Orbiter	A Gas Could Hint at Signs of Life on Mars. Why Hasn’t a New Spacecraft Found It? - The New York Times
12	2019	Water vapour in the atmosphere of the habitable-zone eight-Earth-mass planet K2-18 b | Nature Astronomy	First water detected on potentially ‘habitable’ planet | UCL News - UCL – University College London	Water found on most habitable known world beyond solar system | Science | The Guardian
				NYT published - Water found in atmosphere of planet beyond our solar system | Reuters
				Cientistas encontram água em planeta potencialmente habitável - Estadão
				Inédito: detectado vapor de água em planeta extra-solar na “zona habitável” | Universo | PÚBLICO
				Detectada por primera vez agua en la atmósfera de una ‘supertierra’ en la zona habitable | Ciencia | EL PAÍS
13	2019	The Breakthrough Listen Search for Intelligent Life: Observations of 1327 Nearby Stars Over 1.10–3.45 GHz - IOPscience	Breakthrough Initiatives	It's quiet out there: scientists fail to hear signals of alien life | Alien life | The Guardian
		The Breakthrough Listen Search for Intelligent Life: Public Data, Formats, Reduction, and Archiving - IOPscience
		The CARMENES search for exoplanets around M dwarfs - Two temperate Earth-mass planet candidates around Teegarden’s Star | Astronomy & Astrophysics (A&A)		Nuevos planetas: Un telescopio en Almería descubre un sistema solar cercano que puede tener agua líquida | Ciencia | EL PAÍS
14	2019	A second source of repeating fast radio bursts | Nature	Canada's CHIME telescope detects second repea | EurekAlert!	Mysterious fast radio bursts from deep space ‘could be aliens’ | Alien life | The Guardian
		Observations of fast radio bursts at frequencies down to 400 megahertz | Nature		Broadcasting from Deep Space, a Mysterious Series of Radio Signals - The New York Times
15	2018	Macromolecular organic compounds from the depths of Enceladus | Nature	SwRI scientists find evidence of complex organic molecules from Enceladus | Southwest Research Institute	Ocean spray on Saturn moon contains crucial constituents for life | Astronomy | The Guardian
				Lua de Saturno revela-se cada vez mais uma boa candidata para a existência de vida fora da Terra | Sistema solar | PÚBLICO
16	2018	Radar evidence of subglacial liquid water on Mars | Science	ESA - Mars Express detects liquid water hidden under planet’s south pole	A Large Body of Water on Mars Is Detected, Raising the Potential for Alien Life - The New York Times
				Mars: huge underground lake raises prospects of life on planet, astronomers say | Mars | The Guardian
				Confirmação de água líquida em Marte estimula busca de vida fora da Terra - Estadão
17	2018	Background levels of methane in Mars’ atmosphere show strong seasonal variations | Science	NASA Finds Ancient Organic Material, Mysterious Methane on Mars - NASA	Nasa Mars rover finds organic matter in ancient lake bed | Mars | The Guardian
		Organic matter preserved in 3-billion-year-old mudstones at Gale crater, Mars | Science		Life on Mars? Rover’s Latest Discovery Puts It ‘On the Table’ - The New York Times
18	2018	Evidence of a plume on Europa from Galileo magnetic and plasma wave signatures | Nature Astronomy	Old Data Reveal New Evidence of Europa Plumes – NASA's Europa Clipper	Moon of Jupiter prime candidate for alien life after water blast found | Space | The Guardian
				New Dive Into Old Data Finds Plumes Erupt From Jupiter’s Moon Europa - The New York Times
				Lua Europa é agora dos locais mais promissores para procurar vida fora da Terra | Sistema solar | PÚBLICO
19	2017	A temperate rocky super-Earth transiting a nearby cool star | Nature	Newly Discovered Exoplanet May be Best Candidate in Search for Signs of Life | ESO United Kingdom	A New Exoplanet May Be Most Promising Yet in Search for Life - The New York Times
				New contender in hunt for alien life discovered by astronomers | Astronomy | The Guardian
				Encontrada uma nova super-Terra numa estrela bem próxima de nós | Universo | PÚBLICO
20	2017	A temperate exo-Earth around a quiet M dwarf at 3.4 parsec | Astronomy & Astrophysics (A&A)	Closest Temperate World Orbiting Quiet Star Discovered | ESO	Potentially habitable world found just 11 light years away | Science | The Guardian
				Há um planeta extra-solar (muito perto de nós) que está a vir ao nosso encontro | Astrofísica | PÚBLICO
				Ross 128 b: Descubierto un nuevo planeta a 11 años luz que puede albergar vida | Ciencia | EL PAÍS
21	2017	Cassini finds molecular hydrogen in the Enceladus plume: Evidence for hydrothermal processes | Science	SwRI scientists discover evidence for a habitable region within Saturn’s moon Enceladus | Southwest Research Institute	Plumes From Saturn’s Moon Enceladus Hint That It Could Support Life - The New York Times
				Small Saturn moon has most of conditions needed to sustain life, Nasa says | Alien life | The Guardian
				Cassini spacecraft finds possibility of alien life, then runs out of fuel | Alien life | The Guardian
				Hidrogênio encontrado em lua de Saturno poderia dar suporte a vida de micróbios - Estadão
				Sonda Cassini detecta moléculas de hidrogénio na lua Encélado | Sistema solar | PÚBLICO
				‘Cassini’: Una sonda de la NASA confirma que puede haber vida en Encélado | Ciencia | EL PAÍS
22	2017	Detection of the Atmosphere of the 1.6 M⊕ Exoplanet GJ 1132 b - IOPscience	Atmosphere detected around an Earth-like planet | ScienceDaily	Hot and steamy atmosphere detected on Earth-like planet | Astronomy | The Guardian
23	2016	A combined transmission spectrum of the Earth-sized exoplanets TRAPPIST-1 b and c | Nature	NASA’s Hubble Telescope Makes First Atmospheric Study of Earth-Sized Exoplanets - NASA	Scientists unearth two rocky planets in 'habitable zone' of their star | Space | The Guardian
24	2016	A terrestrial planet candidate in a temperate orbit around Proxima Centauri | Nature	Planet Found in Habitable Zone Around Nearest Star | ESO United Kingdom	Discovery of potentially Earth-like planet Proxima b raises hopes for life | Astronomy | The Guardian
			Rocky planet found orbiting habitable zone of | EurekAlert!	Proxima b will be our prime laboratory in the search for extraterrestrial life | Astronomy | The Guardian
			Planet Found in Habitable Zone Around Nearest Star | Max-Planck-Institut für Astronomie	Proxima Centauri planet could tell us about alien life in the universe | Stuart Clark | The Guardian
				One Star Over, a Planet That Might Be Another Earth - The New York Times
				Cientistas encontram planeta em 'zona habitável' próximo ao Sistema Solar - Estadão
				E aqui tão perto de nós descobriu-se uma outra Terra | Astrofísica | PÚBLICO
				Proxima b: Hallado un planeta como la Tierra en la estrella más cercana al Sistema Solar | Ciencia | EL PAÍS
25	2015	VALIDATION OF 12 SMALL KEPLER TRANSITING PLANETS IN THE HABITABLE ZONE - IOPscience	Eight new planets found in 'Goldilocks' zone: Two are most similar to Earth of any known exoplanets | ScienceDaily	So Many Earth-Like Planets, So Few Telescopes - The New York Times
		THE MASS OF Kepler-93b AND THE COMPOSITION OF TERRESTRIAL PLANETS - IOPscience	New instrument reveals recipe for other Earths | ScienceDaily	Kepler 438b: Most Earth-like planet ever discovered could be home for alien life | Science | The Guardian
26	2015	Ongoing hydrothermal activities within Enceladus | Nature	Spacecraft Data Suggest Saturn Moon's Ocean May Harbor Hydrothermal Activity - NASA	Suddenly, It Seems, Water Is Everywhere in Solar System - The New York Times
		Possible evidence for a methane source in Enceladus' ocean - Bouquet - 2015 - Geophysical Research Letters - Wiley Online Library	PRESS RELEASE: Saturn Moon's Ocean May Have Hydrothermal Activity - Laboratory for Atmospheric and Space Physics	Hopes warm for alien life: Nasa probe finds hot springs on Saturn's moon | Saturn | The Guardian
		The search for a subsurface ocean in Ganymede with Hubble Space Telescope observations of its auroral ovals - Saur - 2015 - Journal of Geophysical Research: Space Physics - Wiley Online Library	NASA’s Hubble Observations Suggest Underground Ocean on Jupiter's Largest Moon - NASA	Mares em luas geladas de Júpiter e Saturno podem abrigar vida - 14/03/2015 - Ciência - Folha de S.Paulo
				Há fontes hidrotermais activas em Encelado, uma das luas de Saturno? | Geofísica | PÚBLICO
27	2014	Mars methane detection and variability at Gale crater | Science	NASA Rover Finds Active, Ancient Organic Chemistry on Mars - NASA	‘A Great Moment’: Rover Finds Methane, a Clue That Mars May Harbor Life - The New York Times
				Curiosity rover's discovery of methane ‘spikes’ fuels speculation of life on Mars | Mars | The Guardian
				Methane on Mars: does it mean the Curiosity rover has found life? | Mars | The Guardian
28	2014	The Gravity Field and Interior Structure of Enceladus | Science	Gravity measurements confirm subsurface ocean | EurekAlert!	Under Icy Surface of a Saturn Moon Lies a Sea of Water, Scientists Say - The New York Times
				Ocean discovered on Enceladus may be best place to look for alien life | Alien life | The Guardian
29	2014	An Earth-Sized Planet in the Habitable Zone of a Cool Star | Science	Kepler astronomers discover new rocky planet | EurekAlert!	Nasa Kepler telescope discovers planet believed to be most Earth-like yet found | Astronomy | The Guardian
			First Earth-size planet is discovered in anot | EurekAlert!	Astrônomos descobrem 1.º exoplaneta habitável semelhante à Terra - Estadão
			First potentially habitable Earth-sized plane | EurekAlert!	Descoberta primeira potencial “quase-Terra” extra-solar | Planetas | PÚBLICO
			Astronomers discover Earth-sized planet in ha | EurekAlert!
30	2013	Low Upper Limit to Methane Abundance on Mars | Science	NASA Curiosity Rover Detects No Methane on Mars - NASA	Life on Mars? Well, Maybe Not - The New York Times
				Nasa's Mars Curiosity rover finds no sign of methane, the gas linked to life | Mars | The Guardian
31	2010	A ground-based near-infrared emission spectrum of the exoplanet HD 189733b | Nature	A Little Telescope Goes a Long Way	Ground-based telescopes join the search for extraterrestrial life | Astronomy | The Guardian
32	2009	Strong Release of Methane on Mars in Northern Summer 2003 | Science	Martian Methane Reveals the Red Planet Is Not a Dead Planet | News | Astrobiology	Methane on Mars: Sign of subsurface life? - The New York Times
				Giant plumes of methane on Mars may be the belches of buried microbes | Science | The Guardian
33	2008	The presence of methane in the atmosphere of an extrasolar planet | Nature	Hubble finds first organic molecule on extrasolar planet | ESA/Hubble	Stuff of Life (but Not Life Itself) Is Detected on a Distant Planet - The New York Times
				Cientistas acham molécula orgânica em planeta distante - Estadão
				Telescópio Hubble detecta molécula da vida em planeta extra-solar | Descoberto metano a 63 anos-luz da Terra | PÚBLICO
34	2007	Spectral Signatures of Photosynthesis. II. Coevolution with Other Stars And The Atmosphere on Extrasolar Worlds | Astrobiology	NASA Predicts Nongreen Plants On Other Planets | ScienceDaily	Alien 'plants' could be purple or yellow, say Nasa scientists | Space | The Guardian
35	2001	Chains of magnetite crystals in the meteorite ALH84001: Evidence of biological origin | PNAS	Scientists Find Evidence of Ancient Microbial Life on Mars | News | Astrobiology	New evidence of life on Mars | Space | The Guardian
		Truncated hexa-octahedral magnetite crystals in ALH84001: Presumptive biosignatures | PNAS		Evidence Is Cited For Life on Mars, But Some Demur - The New York Times
36	1999	Iron Isotope Biosignatures | Science	Tracks in iron provide an insightful map of microbial world	Iron May Hold Traces Of Ancient Microbes - The New York Times
		Oxygen and Iron Isotope Studies of Magnetite Produced by Magnetotactic Bacteria | Science
37	2021	Water heavily fractionated as it ascends on Mars as revealed by ExoMars/NOMAD | Science Advances	ESA - Robotic Exploration of Mars - ExoMars discovers new gas and traces water loss on Mars	Life on Mars? Escaping water vapour offers new clues | Mars | The Guardian
		Transient HCl in the atmosphere of Mars | Science Advances
38	2021	Solar wind contributions to Earth’s oceans | Nature Astronomy	Study suggests Sun is likely an unaccounted s | EurekAlert!	Out of this world: did Earth’s water come from icy comets and grains of space dust? | Space | The Guardian
			Space dust analysis could solve mystery of th | EurekAlert!
39	2020	Evidence for geologically recent explosive volcanism in Elysium Planitia, Mars - ScienceDirect	Volcanoes on Mars could be active | EurekAlert!	Signs of Recent Volcanic Eruption on Mars Hint at Habitats for Life - The New York Times
40	2020	The Chaotic Terrains of Mercury Reveal a History of Planetary Volatile Retention and Loss in the Innermost Solar System | Scientific Reports	Vast Collapsed Terrains on Mercury Might be Windows Into Ancient – Possibly Habitable – Volatile-Rich Materials - Planetary Science Institute	Life on the Planet Mercury? ‘It’s Not Completely Nuts’ - The New York Times
			Subsurface Mercury: Window to ancient, possibly habitable, volatile-rich materials
41	2020	The Occurrence of Rocky Habitable-zone Planets around Solar-like Stars from Kepler Data - IOPscience	How Many Habitable Planets are Out There?	Looking for Another Earth? Here Are 300 Million, Maybe - The New York Times
42	2020	The Astrobiological Copernican Weak and Strong Limits for Intelligent Life - IOPscience	News - Research sheds new light on intelligent life existing across the Galaxy - University of Nottingham	Scientists say most likely number of contactable alien civilisations is 36 | Alien life | The Guardian
43	2019	The Lomonosov Crater Impact Event: A Possible Mega‐Tsunami Source on Mars - Costard - 2019 - Journal of Geophysical Research: Planets - Wiley Online Library	Lomonosov: The Crater That Started a Martian Mega Tsunami - Eos	When a Mega-Tsunami Drowned Mars, This Spot May Have Been Ground Zero - The New York Times
			Un cratère à l’origine d’un tsunami dans un océan sur Mars il y a 3 milliards d’années | CNRS Terre & Univers
44	2019	Hyperdiverse archaea near life limits at the polyextreme geothermal Dallol area | Nature Ecology & Evolution	Scientists find a place on Earth where there | EurekAlert!	They Didn’t Find Life in a Hopeless Place - The New York Times
45	2018	Interior structures and tidal heating in the TRAPPIST-1 planets | Astronomy & Astrophysics (A&A)	TRAPPIST-1 System Planets Potentially Habitable - Planetary Science Institute	Two planets in unusual star system are very likely habitable, scientists say | Space | The Guardian
46	2017	Seven temperate terrestrial planets around the nearby ultracool dwarf star TRAPPIST-1 | Nature	Ultracool Dwarf and the Seven Planets | ESO United Kingdom	Exoplanet discovery: seven Earth-sized planets found orbiting nearby star | Astronomy | The Guardian
			NASA Telescope Reveals Largest Batch of Earth-Size, Habitable-Zone Planets Around Single Star - NASA	Discovery of new exoplanets is a lottery win for astronomers seeking alien life | Astronomy | The Guardian
				7 Earth-Size Planets Orbit Dwarf Star, NASA and European Astronomers Say - The New York Times
				Cientistas descobrem sistema planetário com sete 'irmãos' da Terra - Estadão
				Sete irmãs da Terra descobertas na nossa vizinhança cósmica | Astrofísica | PÚBLICO
				Descubrimiento de planetas: Un telescopio de la NASA descubre un sistema solar con siete planetas como la Tierra | Ciencia | EL PAÍS
				Descubrimiento planetas: Así sería la vida en los exoplanetas recién descubiertos | Ciencia | EL PAÍS
47	2017	Temporal Evolution of the High-energy Irradiation and Water Content of TRAPPIST-1 Exoplanets - IOPscience	Hubble delivers first hints of possible water content of TRAPPIST-1 planets | ESA/Hubble	Four of seven Earth-sized exoplanets may have large quantities of water | Astronomy | The Guardian
48	2017	Darwin's aliens | International Journal of Astrobiology | Cambridge Core	Aliens may be more like us than we think | University of Oxford	What Darwin’s theories tell us about the shape alien life will take | Alien life | The Guardian
				Será que a vida extraterrestre é parecida com a da Terra? | Universo | PÚBLICO
49	2016	FALSE POSITIVE PROBABILITIES FOR ALL KEPLER OBJECTS OF INTEREST: 1284 NEWLY VALIDATED PLANETS AND 428 LIKELY FALSE POSITIVES - IOPscience	NASA's Kepler Mission Announces Largest Collection of Planets Ever Discovered - NASA	More than 1,200 new planets discovered through Nasa's Kepler space telescope | Nasa | The Guardian
			More than 1,200 new planets confirmed using new technique for verifying Kepler data	Nasa anuncia descoberta de 1.284 exoplanetas - Estadão
				Nuevos planetas: La NASA anuncia el mayor descubrimiento de exoplanetas hasta la fecha | Ciencia | EL PAÍS
50	2016	KEPLER-1647B: THE LARGEST AND LONGEST-PERIOD KEPLER TRANSITING CIRCUMBINARY PLANET	New planet is largest discovered that orbits two suns – Exoplanet Exploration: Planets Beyond our Solar System	New Jupiter-like planet is largest yet discovered orbiting two stars | Space | The Guardian
51	2015	DISCOVERY AND VALIDATION OF Kepler-452b: A 1.6 R⨁ SUPER EARTH EXOPLANET IN THE HABITABLE ZONE OF A G2 STAR - IOPscience	NASA’s Kepler Mission Discovers Bigger, Older Cousin to Earth - NASA	Earth 2.0: Nasa says scientists have found 'closest twin' outside solar system | Space | The Guardian
			Finding another Earth - NASA Science	Is Kepler 452b humanity's best chance to find alien life? | Nasa | The Guardian
				NASA Says Data Reveals an Earth-Like Planet, Kepler 452b - The New York Times
				Com telescópio Kepler, Nasa descobre planeta parecido com a Terra - Estadão
				Kepler-452b, a super-Terra que mais se aproxima do nosso planeta | Espaço | PÚBLICO
52	2015	Strong water isotopic anomalies in the martian atmosphere: Probing current and ancient reservoirs | Science	Mars: The Planet that Lost an Ocean’s Worth of Water | ESO United Kingdom	Ancient Mars Had an Ocean, Scientists Say - The New York Times
				Nasa finds evidence of a vast ancient ocean on Mars | Mars | The Guardian
53	2015	AN ANCIENT EXTRASOLAR SYSTEM WITH FIVE SUB-EARTH-SIZE PLANETS - IOPscience	Ancient star system reveals Earth-sized planets forming near start of universe | ScienceDaily	Ancient planetary system with its own sun-like star found in the galaxy | Astronomy | The Guardian
54	2013	Exomoon Habitability Constrained by Illumination and Tidal Heating - PMC	Life possible on extrasolar moons | ScienceDaily	Is there life on moons? | Alien life | The Guardian
55	2013	Curiosity at Gale Crater, Mars: Characterization and Analysis of the Rocknest Sand Shadow | Science	Curiosity's SAM Instrument Finds Water and More in Surface Sample - NASA	Curiosity Mars rover hands in homework and gets top marks | Mars | The Guardian
		The Petrochemistry of Jake_M: A Martian Mugearite | Science		Hitting Pay Dirt on Mars - The New York Times
		Volatile, Isotope, and Organic Analysis of Martian Fines with the Mars Curiosity Rover | Science
		X-ray Diffraction Results from Mars Science Laboratory: Mineralogy of Rocknest at Gale Crater | Science
		Soil Diversity and Hydration as Observed by ChemCam at Gale Crater, Mars | Science
		Evidence for perchlorates and the origin of chlorinated hydrocarbons detected by SAM at the Rocknest aeolian deposit in Gale Crater - Glavin - 2013 - Journal of Geophysical Research: Planets - Wiley Online Library
56	2013	Prevalence of Earth-size planets orbiting Sun-like stars | PNAS	Astronomers answer key question: How common a | EurekAlert!	Far-Off Planets Like the Earth Dot the Galaxy - The New York Times
				Two billion planets in our galaxy may be suitable for life | Astronomy | The Guardian
57	2012	An Earth-mass planet orbiting α Centauri B | Nature	Planet Found in Nearest Star System to Earth | ESO United Kingdom	Earth-sized planet found in solar system neighbouring the sun | Astronomy | The Guardian
				New Planet Found in Alpha Centauri - The New York Times
				Há um planeta com a massa da Terra no nosso quarteirão cósmico | Astronomia | PÚBLICO
58	2013	THE FALSE POSITIVE RATE OF KEPLER AND THE OCCURRENCE OF PLANETS - IOPscience	At Least One in Six Stars Has an Earth-sized Planet | Center for Astrophysics | Harvard & Smithsonian	Kepler satellite: astronomers may have discovered 461 new planets | Alien life | The Guardian
				Galáxia pode ter 17 bilhões de 'Terras', diz estudo - Estadão
59	2012	Signals embedded in the radial velocity noise - Periodic variations in the τ Ceti velocities | Astronomy & Astrophysics (A&A)	Closest single star like our Sun may have a habitable planet	Habitable' planet discovered circling Tau Ceti star | Alien life | The Guardian
			Closest sun-like star may have planets | EurekAlert!
60	2011	The HARPS search for southern extra-solar planets XXXIV. Occurrence, mass distribution and orbital properties of super-Earths and Neptune-mass planets	Fifty New Exoplanets Discovered by HARPS | ESO	New Goldilocks Planet Found - The New York Times
				Cientistas anunciam a descoberta de novos 50 exoplanetas | Mega-Terra vive em região habitável | PÚBLICO
61	2010	THE LICK–CARNEGIE EXOPLANET SURVEY: A 3.1 M⊕ PLANET IN THE HABITABLE ZONE OF THE NEARBY M3V STAR GLIESE 581 - IOPscience	Newly discovered planet may be first truly habitable exoplanet	New Planet May Be Able to Nurture Organisms - The New York Times
				New Earth-like planet discovered | Alien life | The Guardian
				Nova descoberta sugere que Via Láctea pode ter bilhões de planetas habitáveis - Estadão
				Cientistas descobrem planeta habitável a 20 anos-luz de distância da Terra | PÚBLICO
				Unos astrónomos afirman haber descubierto un planeta extrasolar relativamente parecido a la Tierra | Sociedad | EL PAÍS
				Se desvanece el planeta extrasolar gemelo de la Tierra | Sociedad | EL PAÍS
62	2010	Detection of ice and organics on an asteroidal surface | Nature	Evidence of water ice and organic materials on asteroid's surface | ScienceDaily	Asteroid coated with ice suggests ingredients for life came from space | Astronomy | The Guardian
		Water ice and organics on the surface of the asteroid 24 Themis | Nature
63	2010	The Occurrence and Mass Distribution of Close-in Super-Earths, Neptunes, and Jupiters | Science	Study says solar systems like ours may be com | EurekAlert!	Our galaxy may contain billions of planets with the same mass as Earth | Alien life | The Guardian
				Folha de S.Paulo - "Gêmeas" da Terra podem ser numerosas - 29/10/2010
				25% das estrelas como o Sol podem ter planetas semelhantes à Terra - Estadão
64	2010	A Bacterium That Can Grow by Using Arsenic Instead of Phosphorus | Science	UT Scientist Finds Evidence of Water Ice on Asteroid’s Surface - News	Arsenic-Eating Bacteria Force New Thinking on What Constitutes Life - The New York Times
				Nasa reveals bacteria that can live on arsenic instead of phosphorus | Biochemistry and molecular biology | The Guardian
				Bactéria que 'come' arsênico altera definição da vida - Estadão
				Folha de S.Paulo - Nasa anuncia nova bactéria com DNA "extraterrestre" - 03/12/2010
				Folha.com - Ciência - Em entrevista, cientistas confessam ignorar receita da bactéria "ET" - 02/12/2010
				Folha de S.Paulo - Pesquisadores criticam bactéria "ET" da Nasa - 20/12/2010
				Folha de S.Paulo - Ciência - Cientistas não conseguem replicar a bactéria "ET" em laboratório - 28/01/2012
				Una bacteria adaptada al arsénico ensancha los márgenes de la vida | Sociedad | EL PAÍS
				Una bacteria que vive con el arsénico amplía la receta de la vida | Sociedad | EL PAÍS
				Ataque al bacilo 'extraterrestre' | Futuro | EL PAÍS
65	2007	The habitability of super-Earths in Gliese 581 | Astronomy & Astrophysics (A&A)	uta_press.pdf	Goldilocks Planet - Extraterrestial Life - The New York Times
				CO2 põe em dúvida habitabilidade de planeta extra-solar - Estadão
66	2007	The HARPS search for southern extra-solar planets - XI. Super-Earths (5 and 8 M) in a 3-planet system | Astronomy & Astrophysics (A&A)	Astronomers Find First Earth-like Planet in Habitable Zone | ESO United Kingdom	Second Earth' found, 20 light years away | Astronomy | The Guardian
				New Planet Could Be Earthlike, Scientists Say - The New York Times
				Folha Online - Ciência - Astrônomos descobrem planeta que pode ser habitável - 24/04/2007
				Folha de S.Paulo - Grupo acha planeta extra-solar habitável - 25/04/2007
				Folha Online - Ciência - Encontrar vida extraterrestre é próximo alvo, diz astrônomo - 25/04/2007
				Descoberto planeta habitável fora do Sistema Solar - Estadão
				Detectado un planeta similar a la Tierra que puede tener agua líquida | Sociedad | EL PAÍS
67	2007	Five Planets Orbiting 55 Cancri - IOPscience	11.06.2007 - Record 5th planet found around nearby star	Could this be Earth's near twin? Introducing planet 55 Cancri f | Space | The Guardian
				A Planetary System That Looks Familiar - The New York Times
				Estrela parecida com o Sol tem sistema de cinco planetas - Estadão
68	2006	Cassini Observes the Active South Pole of Enceladus | Science	NASA's Cassini Discovers Potential Liquid Water on Enceladus – NASA Solar System Exploration	Saturn Moon Has Geysers, Hinting Life Is a Possibility - The New York Times
		Cassini Encounters Enceladus: Background and the Discovery of a South Polar Hot Spot | Science
69	2003	Spectroscopic Identification of Carbonate Minerals in the Martian Dust | Science	New Findings Could Dash Hopes For Past Oceans On Mars | ScienceDaily	Cold water thrown on Mars theory | Astronomy | The Guardian
70	2000	A Low Temperature Transfer of ALH84001 from Mars to Earth | Science	Analysis Of Martian Meteorite Using Unique Magnetic Microscope | ScienceDaily	Mars Rock Could Have Carried Life, Study Shows - The New York Times
71	1996	Search for Past Life on Mars: Possible Relic Biogenic Activity in Martian Meteorite ALH84001 | Science	Meteorite Yields Evidence of Primitive Life on Early Mars - Astrobiology	Clues in Meteorite Seem to Show Signs of Life on Mars Long Ago - The New York Times
				Experts Say Mars Life Is Still Only Speculative - The New York Times
				Replying to Skeptics, NASA Defends Claims About Mars - The New York Times
				Mars and Its Meteorites Targets of New Research - The New York Times
				Hallado el primer indicio de vida extraterrestre | Sociedad | EL PAÍS
				Hallados indicios de que hubo vida en Marte hace 3.000 millones de años | Sociedad | EL PAÍS
				Las pistas de la vida extraterrestre en el meteorito | Sociedad | EL PAÍS
				Expertos en vida extraterrestre afrontan la ratificación de los indicios sobre Marte | Sociedad | EL PAÍS
72	2008	MOLECULAR SIGNATURES IN THE NEAR-INFRARED DAYSIDE SPECTRUM OF HD 189733b - IOPscience	ESA - Hubble finds carbon dioxide on an extrasolar planet	Carbon Dioxide (No S.U.V.’s) Detected on Distant Planet - The New York Times
				El 'Hubble' descubre dióxido de carbono en un planeta extrasolar | Sociedad | EL PAÍS
73	2008	Evolution of Mid-Infrared Excess around Sun-like Stars: Constraints on Models of Terrestrial Planet Formation - IOPscience	Many, Perhaps Most, Nearby Sun-Like Stars May Form Rocky Planets	New estimate raises chances of life on other planets | Astronomy | The Guardian
				Via Láctea pode conter 'centenas de planetas' propícios à vida - Estadão
74	2015	Evidence for methane in Martian meteorites | Nature Communications	Martian rocks yield important clues about life on Mars – The Brock News	Methane in meteorites shows Mars soil could support life, study indicates | Mars | The Guardian
				Cientistas descobrem traços de metano em meteoritos de Marte - Estadão
75	2016	Temperate Earth-sized planets transiting a nearby ultracool dwarf star | Nature	Three Potentially Habitable Worlds Found Around Nearby Ultracool Dwarf Star | ESO	Could these newly-discovered planets orbiting an ultracool dwarf host life? | Astronomy | The Guardian
			Three Earth-Sized Planets Found Orbiting a Tiny Nearby Star
76	2021	Perseverance rover reveals an ancient delta-lake system and flood deposits at Jezero crater, Mars | Science	Mars rover images help UF scientist, NASA team narrow the search for ancient life - News - University of Florida	New images from Mars will guide search for evidence of ancient life, says study | Nasa | The Guardian
77	2010	Cometary glycine detected in samples returned by Stardust - Elsila - 2009 - Meteoritics & Planetary Science - Wiley Online Library	NASA Researchers Make First Discovery of Life's Building Block in Comet	From a Distant Comet, a Clue to Life - The New York Times
				Nasa descobre substância para formação de vida em amostras de cometa - 18/08/2009 - Ciência - Folha de S.Paulo
				Astrônomos encontram agente 'formador da vida' em cometa - Estadão
78	2013	A SUPER-EARTH-SIZED PLANET ORBITING IN OR NEAR THE HABITABLE ZONE AROUND A SUN-LIKE STAR - IOPscience	New Earth-like planets found | EurekAlert!	Two Promising Places to Live, 1,200 Light-Years From Earth - The New York Times
		Kepler-62: A Five-Planet System with Planets of 1.4 and 1.6 Earth Radii in the Habitable Zone | Science	Notre Dame astrophysicist discovers 5-planet | EurekAlert!
		WATER-PLANETS IN THE HABITABLE ZONE: ATMOSPHERIC CHEMISTRY, OBSERVABLE FEATURES, AND THE CASE OF KEPLER-62e AND -62f - IOPscience
79	2023	Endogenous CO2 ice mixture on the surface of Europa and no detection of plume activity | Science	Two studies indicate CO2 on Europa’s surface | EurekAlert!	Scientists excited to find ocean of one of Jupiter’s moons contains carbon | Alien life | The Guardian
		The distribution of CO2 on Europa indicates an internal source of carbon | Science	Webb finds carbon source on surface of Jupiter’s moon Europa | ESA/Webb	Oceano escondido explicaria CO2 em lua de Júpiter - 21/09/2023 - Ciência - Folha
				Europa, una luna de Júpiter con agua, CO₂ y fascinantes posibilidades | Ciencia | EL PAÍS
				Dióxido carbono da lua Europa vem de oceano escondido | Júpiter | PÚBLICO
80	2022	Photochemically produced SO2 in the atmosphere of WASP-39b | Nature	New from JWST: An Exoplanet Atmosphere as Never Seen Before | Center for Astrophysics | Harvard & Smithsonian	Webb telescope zooms in on planet beyond our solar system | Space | The Guardian
				Webb Telescope Sees a Carbon Dioxide Atmosphere Way Out There - The New York Times
81	2001	Evidence for Dust Grain Growth in Young Circumstellar Disks | Science	First Observations Of Planetary Birth, Death Observed By Colorado Researchers | CU Boulder Today | University of Colorado Boulder	Ciência - Berçário estelar é capaz de gerar planetas, revela estudo - 30/04/2001 04h32
82	2001	Self-assembling amphiphilic molecules: Synthesis in simulated interstellar/precometary ices | PNAS	Scientists Find Clues That Life Began in Deep Space | News | Astrobiology	Folha de S.Paulo - Astrobiologia: Nasa fabrica microbolha da vida no vácuo - 30/01/2001
				Folha Online - Ciência - Membrana celular indica que vida pode ter surgido no espaço - 29/01/2001 23h59
83	2002	Racemic amino acids from the ultraviolet photolysis of interstellar ice analogues | Nature	ESA - Is life the rule or the exception? The answer may be in the interstellar clouds	Folha de S.Paulo - Astrobiologia: Tijolos da vida podem existir no espaço - 28/03/2002
		Amino acids from ultraviolet irradiation of interstellar ice analogues | Nature
84	2002	Origin of supposedly biogenic magnetite in the Martian meteorite Allan Hills 84001 | PNAS	System: Martian meteorite mineral not made by organisms | University of Hawaii News	Folha de S.Paulo - Astrobiologia: Estudo refuta evidência de vida marciana - 15/05/2002
85	2002	Microbial Activity at Gigapascal Pressures | Science	Common microbes survive pressures equal to th | EurekAlert!	Folha de S.Paulo - Astrobiologia: Bactéria resiste a pressão alienígena - 22/02/2002
86	2006	Predicting Planets in Known Extrasolar Planetary Systems. III. Forming Terrestrial Planets - IOPscience	Models show one nearby star system could host Earth-like planet | UW News	Estrela próxima poderia abrigar planeta como a Terra - Estadão
87	2006	An extrasolar planetary system with three Neptune-mass planets | Nature	Trio of Neptunes and their Belt | ESO	Encontrado sistema solar com planeta em zona habitável - Estadão
88	2006	An overview of the descent and landing of the Huygens probe on Titan | Nature	ESA - Highlights of ESA’s Huygens mission	Astrobiologia: Cientistas defendem hipótese de haver vida em Titã, lua de Saturno - 04/01/2006
		In situ measurements of the physical characteristics of Titan's environment | Nature
		The vertical profile of winds on Titan | Nature
		Complex organic matter in Titan's atmospheric aerosols from in situ pyrolysis and analysis | Nature
		The abundances of constituents of Titan's atmosphere from the GCMS instrument on the Huygens probe | Nature
		Rain, winds and haze during the Huygens probe's descent to Titan's surface | Nature
		A soft solid surface on Titan as revealed by the Huygens Surface Science Package | Nature
		Biologically enhanced energy and carbon cycling on Titan? - PubMed
89	2007	A Sulfur Dioxide Climate Feedback on Early Mars | Science	Sulfur dioxide may have helped maintain a warm early Mars — Harvard Gazette	Marte teria passado por espécie de efeito estufa, diz estudo - Estadão
			MIT, Harvard offer solution to Mars enigma | MIT News | Massachusetts Institute of Technology
90	2008	Riding the Spiral Waves: Implications of Stellar Migration for the Properties of Galactic Disks - IOPscience	Immigrant Sun: Our star could be far from where it started in Milky Way | UW News	Sol pode ser uma estrela migrante, dizem cientistas - Estadão
91	2008	Extraterrestrial nucleobases in the Murchison meteorite - ScienceDirect	Scientists confirm that parts of earliest genetic material may have come from the stars | Imperial News | Imperial College London	Folha de S.Paulo - Astrobiologia: Molécula orgânica achada em meteorito é extraterrestre - 16/06/2008
92	2008	Titan's Rotation Reveals an Internal Ocean and Changing Zonal Winds | Science	Cassini Spacecraft Finds Ocean May Exist Beneath Titan's Crust	Folha de S.Paulo - Astrobiologia: Titã pode ter oceano sob gelo, diz grupo - 21/03/2008
93	2009	H2O at the Phoenix Landing Site | Science	Mars More Like Earth Than Thought? New Details About History Of Water On Red Planet | ScienceDaily	Cientistas desvendam ciclo da água no ártico do planeta Marte - Estadão
		Mars Water-Ice Clouds and Precipitation | Science
		Evidence for Calcium Carbonate at the Mars Phoenix Landing Site | Science
		Detection of Perchlorate and the Soluble Chemistry of Martian Soil at the Phoenix Lander Site | Science
94	2009	WATER, METHANE, AND CARBON DIOXIDE PRESENT IN THE DAYSIDE SPECTRUM OF THE EXOPLANET HD 209458b - IOPscience	Astronomers Do It Again: Find Organic Molecules Around Gas Planet	Moléculas orgânicas descobertas em mais um planeta distante - Estadão
95	2009	Observed variations of methane on Mars unexplained by known atmospheric chemistry and physics | Nature	ESA Science & Technology - Reconciling methane variations on Mars	Cientistas investigam comportamento do metano em Marte - 06/08/2009 - Ciência - Folha de S.Paulo
96	2009	Possible physical and thermodynamical evidence for liquid water at the Phoenix landing site - Rennó - 2009 - Journal of Geophysical Research: Planets - Wiley Online Library	Liquid saltwater is likely present on Mars, new analysis shows | University of Michigan News	Folha de S.Paulo - Laboratório quer recriar água marciana - 19/02/2009
97	2009	The HARPS search for southern extra-solar planets - XVIII. An Earth-mass planet in the GJ 581 planetary system | Astronomy & Astrophysics (A&A)	Lightest exoplanet yet discovered | ESO	Descoberto planeta com tamanho próximo ao da Terra - Estadão
				El planeta extrasolar más ligero tiene dos veces la masa de la Tierra | Futuro | EL PAÍS
98	2009	Herminiimonas glaciei sp. nov., a novel ultramicrobacterium from 3042 m deep Greenland glacial ice | Microbiology Society	Tiny Frozen Microbe May Hold Clues To Extraterrestrial Life | ScienceDaily	Bactéria na Groenlândia é chave para entender vida extraterrestre, dizem pesquisadores - 15/06/2009 - Ciência - Folha de S.Paulo
99	2009	Sodium salts in E-ring ice grains from an ocean below the surface of Enceladus | Nature	Salty ocean in the depths of Enceladus | EurekAlert!	Lua de Saturno possui oceano salgado sob a superfície, diz pesquisa - 24/06/2009 - Ciência - Folha de S.Paulo
100	2010	Hydrothermal formation of Clay-Carbonate alteration assemblages in the Nili Fossae region of Mars - ScienceDirect	Rocks on Mars may provide link to evidence of | EurekAlert!	Rochas de Marte podem ter fósseis de 4 bilhões de anos, dizem cientistas - Estadão
101	2010	Searching for Cost-Optimized Interstellar Beacons | Astrobiology	Finding frugal aliens – UCI News	Cientistas propõem abordagem 'Twitter' para contato com ETs - Estadão
		Messaging with Cost-Optimized Interstellar Beacons | Astrobiology
102	2010	Formation of nitrogenated organic aerosols in the Titan upper atmosphere | PNAS	Zapping Titan-like atmosphere with UV rays cr | EurekAlert!	Simulação mostra que precursores da vida podem surgir em lua de Saturno - Estadão
103	2011	Carbonaceous meteorites contain a wide range of extraterrestrial nucleobases | PNAS	NASA Research Shows DNA Building Blocks Can Be Made in Space | News | Astrobiology	Folha de S.Paulo - Nasa acha 'receita de DNA' em meteoritos - 13/08/2011
104	2011	A Two-Tiered Approach to Assessing the Habitability of Exoplanets | Astrobiology	New system would assess odds of life on other worlds | WSU Insider | Washington State University	Estudo identifica astros com mais chances de abrigar vida extraterrestre - 24/11/2011 - BBC - Folha de S.Paulo
105	2011	Kepler-22b: A 2.4 EARTH-RADIUS PLANET IN THE HABITABLE ZONE OF A SUN-LIKE STAR - IOPscience	NASA's Kepler Confirms Its First Planet In Habitable Zone	Planeta é achado em zona habitável a 600 anos-luz - Estadão
				Kepler 22-b, um candidato a “gémeo” da Terra | NASA confirma descoberta de exoplaneta em zona habitável | PÚBLICO
106	2012	Habitable-zone super-Earth candidate in a six-planet system around the K2.5V star HD 40307 | Astronomy & Astrophysics (A&A)	New habitable zone super-Earth found in exoso | EurekAlert!	Astronomos acham 'superterra' em área habitável do espaço - Estadão
			Habitable planet: New super-Earth in six-planet system may be just right to support life | ScienceDaily	Descubierta una ‘supertierra’ con posibilidades de albergar vida | Sociedad | EL PAÍS
107	2012	Microbial life at −13 °C in the brine of an ice-sealed Antarctic lake | PNAS	Ancient microbes found living beneath the icy | EurekAlert!	Lago da Antártida indica que luas congeladas podem abrigar vida - Estadão
108	2012	A Reduced Organic Carbon Component in Martian Basalts | Science	Non-biological Organic Carbon Found to Originate on Mars - Planetary Science Institute	Cientistas afirmam que Marte tem elementos básicos da vida - Estadão
109	2012	Impact Disruption and Recovery of the Deep Subsurface Biosphere | Astrobiology	Asteroid craters on Earth give clues in search for life on Mars	Crateras de asteroides podem abrigar vida em Marte - Estadão
110	2012	Biosignatures as revealed by spectropolarimetry of Earthshine | Nature	VLT Rediscovers Life on Earth | ESO	Astrônomos criam nova técnica para buscar vida fora da Terra - Estadão
111	2012	The HARPS search for southern extra-solar planets - XXXIII. Super-Earths around the M-dwarf neighbors Gl 433 and Gl 667C | Astronomy & Astrophysics (A&A)	Many Billions of Rocky Planets in the Habitable Zones around Red Dwarfs in the Milky Way | ESO	Há muitas Super-Terras onde pode haver vida | Ciências | PÚBLICO
112	2013	An Earth-sized planet with an Earth-like density | Nature	Mānoa: Scientists discover Earth-sized rocky exoplanet known as Kepler-78b | University of Hawaii News	O exoplaneta mais parecido com a Terra é um mundo infernal | Astrofísica | PÚBLICO
		A rocky composition for an Earth-sized exoplanet | Nature	Scientists Discover the First Earth-size Rocky Planet
113	2014	Detection of a branched alkyl molecule in the interstellar medium: iso-propyl cyanide | Science	ALMA Finds that Organic Molecules are Branching Out | ALMA	Pesquisadores avançam na busca de vida fora da Terra - Estadão
			Interstellar molecules are branching out | Max-Planck-Gesellschaft
114	2015	Using the inclinations of Kepler systems to prioritize new Titius–Bode-based exoplanet predictions | Monthly Notices of the Royal Astronomical Society | Oxford Academic	Planets in the habitable zone around most stars, calculate researchers – Niels Bohr Institute - University of Copenhagen	Via Láctea pode ter bilhões de planetas na zona habitável - Estadão
115	2015	A NEARBY M STAR WITH THREE TRANSITING SUPER-EARTHS DISCOVERED BY K2 - IOPscience	Three Almost Earth-Size Planets Found Orbiting Nearby Star - W. M. Keck Observatory	Cientistas descobrem três novos planetas fora do Sistema Solar - Estadão
			Three nearly Earth-size planets found orbitin | EurekAlert!
116	2015	Spectral evidence for hydrated salts in recurring slope lineae on Mars | Nature Geoscience	NASA Confirms Evidence That Liquid Water Flows on Today’s Mars - NASA	Cientistas da NASA anunciam descoberta de água salgada a escorrer em Marte | NASA | PÚBLICO
				São as águas de Marte fechando o verão. É promessa de vida? - 28/09/2015 - Ciência - Folha de S.Paulo
117	2015	A rocky planet transiting a nearby low-mass star | Nature	Instituto de Astrofísica e Ciências do Espaço	O planeta GJ 1132b, um outro Vénus (mais ou menos) perto de nós | Espaço | PÚBLICO
118	2016	Precise stellar surface gravities from the time scales of convectively driven brightness variations | Science Advances	Astronomers find new way to measure the pull | EurekAlert!	Novo método promete facilitar busca por vida extraterrestre - 03/01/2016 - Ciência - Folha de S.Paulo
119	2017	Localized aliphatic organic material on the surface of Ceres | Science	Dawn Discovers Evidence for Organic Material on Ceres – NASA Solar System Exploration	Matéria orgânica é encontrada em planeta-anão do Sistema Solar - Estadão
120	2017	SIMS analyses of the oldest known assemblage of microfossils document their taxon-correlated carbon isotope compositions | PNAS	Oldest fossils ever found show life on Earth began before 3.5 billion years ago	Microfósseis com mais de 3500 milhões de anos são das mais antigas provas de vida na Terra | Geologia | PÚBLICO
121	2017	Powering prolonged hydrothermal activity inside Enceladus | Nature Astronomy	ESA Science & Technology - Heating ocean moon Enceladus for billions of years	Por que é que a lua Encelado tem um oceano (escondido) de água líquida? | Saturno | PÚBLICO
122	2018	Formation of metre-scale bladed roughness on Europa’s surface by ablation of ice | Nature Geoscience	Icy warning for space missions to Jupiter’s moon - News - Cardiff University	Lâminas de gelo na lua Europa dificultarão a aterragem de veículos espaciais | Sistema solar | PÚBLICO
123	2018	Preservation of potential biosignatures in the shallow subsurface of Europa | Nature Astronomy	Radiation Maps of Europa: Key to Future Missions – NASA's Europa Clipper	Lua de Júpiter poderia ter sinais de vida a apenas 1 centímetro da superfície, segundo estudo - Estadão
124	2018	Could Solar Radiation Pressure Explain 'Oumuamua's Peculiar Acceleration? - IOPscience	Harvard researchers see alien potential in mysterious object — Harvard Gazette	Alienígenas podem ter enviado objeto interestelar para Terra, diz artigo - Estadão
				Cientistas refutam origem alienígena de objeto interestelar - Estadão
				Las incógnitas astronómicas que se explican con extraterrestres | Ciencia | EL PAÍS
125	2020	The First Habitable-zone Earth-sized Planet from TESS. I. Validation of the TOI-700 System - IOPscience	NASA Planet Hunter Finds its 1st Earth-size Habitable-zone World - NASA	NASA anuncia descoberta de planeta do tamanho da Terra em zona habitável | Espaço | PÚBLICO
		The First Habitable-zone Earth-sized Planet from TESS. II. Spitzer Confirms TOI-700 d - IOPscience		Nasa descobre planeta do tamanho da Terra em zona 'habitável' - Estadão
		The First Habitable-zone Earth-sized Planet from TESS. III. Climate States and Characterization Prospects for TOI-700 d - IOPscience
126	2021	Warm terrestrial planet with half the mass of Venus transiting a nearby star | Astronomy & Astrophysics (A&A)	New ESO observations show rocky exoplanet has just half the mass of Venus | ESO	Equipa com astrónomos portugueses descobre planetas que podem ter água | Universo | PÚBLICO
127	2021	A Stable H2O Atmosphere on Europa’s Trailing Hemisphere From HST Images - Roth - 2021 - Geophysical Research Letters - Wiley Online Library	Hubble Finds Evidence of Persistent Water Vapor in One Hemisphere of Europa - NASA Science	Detectado vapor de água em Europa, uma das luas geladas de Júpiter | Sistema solar | PÚBLICO
128	2021	A sublimated water atmosphere on Ganymede detected from Hubble Space Telescope observations | Nature Astronomy	Hubble Finds First Evidence of Water Vapour at Jupiter’s Moon Ganymede | ESA/Hubble	Sinais de vapor de água detectados em Ganimedes, a maior lua de Júpiter | Astronomia | PÚBLICO
129	2022	Aqueous alteration processes in Jezero crater, Mars—implications for organic geochemistry | Science	Perseverance rover detects more organic carbon on Mars in search for signs of ancient life - News - University of Florida	Vida em Marte? O que o robô da Nasa já achou de pistas no planeta vermelho - Estadão
		Geological, multispectral, and meteorological imaging results from the Mars 2020 Perseverance rover in Jezero crater | Science Advances
		Alteration history of Séítah formation rocks inferred by PIXL x-ray fluorescence, x-ray diffraction, and multispectral imaging on Mars | Science Advances
130	2022	Aqueously altered igneous rocks sampled on the floor of Jezero crater, Mars | Science	NASA’s Perseverance Makes New Discoveries in Mars’ Jezero Crater - NASA	Marte: Perseverance, da Nasa, encontra rochas que podem revelar se havia vida no planeta - Estadão
		An olivine cumulate outcrop on the floor of Jezero crater, Mars | Science	Perseverance rover retrieves key clues to Mars’ geologic and water history - Berkeley News	Sonda revela geologia surpreendente em cratera de Marte - 26/08/2022 - Ciência - Folha
		Ground penetrating radar observations of subsurface structures in the floor of Jezero crater, Mars | Science Advances
		Compositionally and density stratified igneous terrain in Jezero crater, Mars | Science Advances
131	2022	A candidate short-period sub-Earth orbiting Proxima Centauri | Astronomy & Astrophysics (A&A)	New planet detected around star closest to the Sun | ESO	Novo planeta na órbita da estrela mais próxima do Sol é descoberto - Estadão
132	2022	The case and context for atmospheric methane as an exoplanet biosignature | PNAS	Methane could be the first detectable indicat | EurekAlert!	Metano pode ser a chave para detectar vida alienígena - 31/03/2022 - Ciência - Folha
133	2022	Identifying the wide diversity of extraterrestrial purine and pyrimidine nucleobases in carbonaceous meteorites | Nature Communications	Could the Blueprint for Life Have Been Generated in Asteroids? - NASA	Igredientes chaves da vida podem ter chegado do espaço - 28/04/2022 - Ciência - Folha
134	2023	Discovery of Spherules of Likely Extrasolar Composition in the Pacific Ocean Site of the CNEOS 2014-01-08 (IM1) Bolide	Spherule analysis finds evidence of extrasolar composition | The Galileo Project	IM1 é primeiro objeto interestelar encontrado na Terra - 04/09/2023 - Ciência - Folha
135	2023	A resonant sextuplet of sub-Neptunes transiting the bright star HD 110067 | Nature	Scientists discover rare 6-planet system that | EurekAlert!	Astrônomos descobrem o sistema solar perfeito - 29/11/2023 - Ciência - Folha
136	2024	Ground penetrating radar observations of the contact between the western delta and the crater floor of Jezero crater, Mars | Science Advances	Confirmation of ancient lake on Mars builds excitement for Perseverance rover’s samples | UCLA	Rover Perseverance encontra sedimentos de antigo lago em Marte; entenda a importância da descoberta - Estadão
137	2012	One or more bound planets per Milky Way star from microlensing observations | Nature	Planet Population is Plentiful - Communications and Marketing - Heidelberg University	Retrato de una Vía Láctea con miles de millones de planetas | Sociedad | EL PAÍS
138	2013	A dynamically-packed planetary system around GJ 667C with three super-Earths in its habitable zone | Astronomy & Astrophysics (A&A)	Three Planets in Habitable Zone of Nearby Star | ESO	Una estrella cercana al Sol tiene seis planetas, tres de ellos en la zona habitable | Sociedad | EL PAÍS
139	2019	Planetary system around the nearby M dwarf GJ 357 including a transiting, hot, Earth-sized planet optimal for atmospheric characterization | Astronomy & Astrophysics (A&A)	TESS satellite uncovers its ‘first nearby super-Earth’ | Cornell Chronicle	Un nuevo sistema solar a la vuelta de la esquina | Ciencia | EL PAÍS
140	2021	The Timing of Evolutionary Transitions Suggests Intelligent Life is Rare | Astrobiology	Aliens (or at least intelligent ones) are rare... | Department of Biology	¿Y si estamos solos en el universo? | EL PAÍS Semanal | EL PAÍS
141	2022	Density, not radius, separates rocky and water-rich small planets orbiting M dwarf stars | Science	Surprise finding suggests ‘water worlds’ are more common than we thought | University of Chicago News	Gran parte de los planetas con posibilidad de albergar vida son mundos acuosos | Ciencia | EL PAÍS
142	2023	Uracil in the carbonaceous asteroid (162173) Ryugu | Nature Communications	Uracil found in Ryugu samples | EurekAlert!	Hallada en un asteroide una de las cuatro letras del ARN, la molécula esencial para la vida | Ciencia | EL PAÍS
				Ingredientes para vida na Terra podem ter origem no espaço - 21/03/2023 - Ciência - Folha
143	2023	The CARMENES search for exoplanets around M dwarfs - Guaranteed time observations Data Release 1 (2016-2020) | Astronomy & Astrophysics (A&A)	CARMENES Data Release 1 | Max Planck Institute for Astronomy	Un vecindario lleno de planetas: 59 nuevos mundos en las cercanías del Sistema Solar | Ciencia | EL PAÍS
144	2023	Terminator Habitability: The Case for Limited Water Availability on M-dwarf Planets - IOPscience	‘Terminator zones’ on distant planets could h | EurekAlert!	Las zonas ‘terminator’ de los exoplanetas: nuevas formas de buscar vida extraterrestre | Ciencia | EL PAÍS
145	2024	Evidence of Ice‐Rich Layered Deposits in the Medusae Fossae Formation of Mars - Watters - 2024 - Geophysical Research Letters - Wiley Online Library	ESA - Buried water ice at Mars's equator?	Descubiertos depósitos masivos de agua helada bajo el ecuador de Marte | Ciencia | EL PAÍS
