# Supplementary material for: Communicating astrobiology and the search for life elsewhere: Speculations and promises of a developing scientific field in newspapers, press releases and papers
Source: PLoS One. 2025 Jul 29;20(7):e0328766. doi: 10.1371/journal.pone.0328766 (PMC12306777; doi:10.1371/journal.pone.0328766)
Supplement: S4 Data Set — (CSV) [file pone.0328766.s004.csv]

	I. Identification								II. Research characterization		III. Speculations about the SLE and its research results																																			IV. Promises and expectations
											Are there speculations (A)?	Level of the speculation (A)	(A) (Press releases and news articles) Where are the speculations?					Are there speculations (B)?	Significance of result for the SLE (B)	(B) (Press releases and news articles) Where are the speculations?					Are there speculations (C)?	Character of speculations (C)	(C) (Press releases and news articles) Where are the speculations?					Are there speculations (D)?	Character of speculations (D)	(D) (Press releases and news articles) Where are the speculations?					Are there speculations (E)?	Character of speculations (E)	(E) (Press releases and news articles) Where are the speculations?					Promise A present?	(Press releases and news articles) Where is the promise/expectation A being made?
	Coder	Set	Type	Newspaper	Date of publication	Author(s)/Agency/Organization	Title/headline	Wordcount	Broad subarea
Article #	1	2	3	4	5	6	7	8	9	9-Q (other)	10	11	12.1	12.2	12.3	12.4	12.5	13	14	15.1	15.2	15.3	15.4	15.5	16	17	18.1	18.2	18.3	18.4	18.5	19	20	21.1	21.2	21.3	21.4	21.5	22	23	24.1	24.2	24.3	24.4	24.5	25	26.1	26.2	26.3
1	A	1	1	-9	3/4/2024	Szalay, J. R. et al.	Oxygen production from dissociation of Europa’s water-ice surface	11295	1	-9	0	-9	-9	-9	-9	-9	-9	0	-9	-9	-9	-9	-9	-9	0	-9	-9	-9	-9	-9	-9	0	-9	-9	-9	-9	-9	-9	0	-9	-9	-9	-9	-9	-9	0	-9	-9	-9
2	A	1	2	-9	3/5/2024	Southwest Research Institute	Juno spacecraft measures oxygen production on Jupiter’s moon, Europa	602	1	-9	0	-9	-9	-9	-9	-9	-9	0	-9	-9	-9	-9	-9	-9	0	-9	-9	-9	-9	-9	-9	0	-9	-9	-9	-9	-9	-9	0	-9	-9	-9	-9	-9	-9	0	-9	-9	-9
3	A	1	3	1	3/4/2024	Katrina Miller	An Ocean Moon Thought to Be Habitable May Be Oxygen-Starved	813	1	-9	0	-9	-9	-9	-9	-9	-9	0	-9	-9	-9	-9	-9	-9	0	-9	-9	-9	-9	-9	-9	1	2	0	0	1	0	0	1	2	1	1	1	0	0	0	-9	-9	-9
4	A	1	3	2	3/4/2024	Associated Press	Setback for hopes of life as Nasa says less oxygen on Jupiter moon than thought	365	1	-9	0	-9	-9	-9	-9	-9	-9	0	-9	-9	-9	-9	-9	-9	0	-9	-9	-9	-9	-9	-9	1	2	0	1	0	0	0	0	-9	-9	-9	-9	-9	-9	0	-9	-9	-9
5	A	2	1	-9	12/14/2023	Peter, S. J. et al.	Detection of HCN and diverse redox chemistry in the plume of Enceladus	9540	1	-9	0	-9	-9	-9	-9	-9	-9	0	-9	-9	-9	-9	-9	-9	0	-9	-9	-9	-9	-9	-9	1	2	-9	-9	-9	-9	-9	1	2	-9	-9	-9	-9	-9	0	-9	-9	-9
6	A	2	2	-9	12/14/2023	Jet Propulsion Laboratory	NASA Study Finds Life-Sparking Energy Source and Molecule at Enceladus	971	1	-9	0	-9	-9	-9	-9	-9	-9	0	-9	-9	-9	-9	-9	-9	0	-9	-9	-9	-9	-9	-9	1	2	0	0	1	0	0	1	3	1	1	1	0	0	0	-9	-9	-9
7	A	2	3	1	12/14/2023	Kenneth Chang	Poison Gas Hints at Potential for Life on an Ocean Moon of Saturn	785	1	-9	0	-9	-9	-9	-9	-9	-9	0	-9	-9	-9	-9	-9	-9	0	-9	-9	-9	-9	-9	-9	1	2	1	1	0	0	0	1	2	1	1	0	1	0	0	-9	-9	-9
8	A	3	1	-9	10/9/2023	Madhusudhan, N. et al.	Carbon-bearing Molecules in a Possible Hycean Atmosphere	14925	2	-9	0	-9	-9	-9	-9	-9	-9	1	2	-9	-9	-9	-9	-9	1	1	-9	-9	-9	-9	-9	1	2	-9	-9	-9	-9	-9	1	2	-9	-9	-9	-9	-9	1	-9	-9	-9
9	A	3	2	-9	9/11/2023	Sarah Collins	Methane and carbon dioxide found in atmosphere of habitable-zone exoplanet	1056	2	-9	0	-9	-9	-9	-9	-9	-9	1	2	0	0	1	0	0	0	-9	-9	-9	-9	-9	-9	1	2	0	0	1	0	0	1	2	0	1	1	0	0	0	-9	-9	-9
10	A	3	2	-9	9/11/2023	NASA Webb Telescope Team	Webb Discovers Methane, Carbon Dioxide in Atmosphere of K2-18 b	1143	2	-9	0	-9	-9	-9	-9	-9	-9	1	2	0	0	1	0	0	0	-9	-9	-9	-9	-9	-9	0	-9	-9	-9	-9	-9	-9	1	2	0	1	1	0	0	0	-9	-9	-9
11	A	3	3	2	9/11/2023	Richard Luscombe	Nasa says distant exoplanet could have rare water ocean and possible hint of life	731	2	-9	0	-9	-9	-9	-9	-9	-9	0	-9	-9	-9	-9	-9	-9	0	-9	-9	-9	-9	-9	-9	0	-9	-9	-9	-9	-9	-9	1	2	0	0	1	0	0	0	-9	-9	-9
12	A	4	1	-9	6/14/2023	Postberg, F. et al.	Detection of phosphates originating from Enceladus’s ocean	11360	1	-9	0	-9	-9	-9	-9	-9	-9	0	-9	-9	-9	-9	-9	-9	0	-9	-9	-9	-9	-9	-9	0	-9	-9	-9	-9	-9	-9	0	-9	-9	-9	-9	-9	-9	0	-9	-9	-9
13	A	4	2	-9	6/14/2023	Southwest Research Institute	Key building block for life found at Saturn’s moon Enceladus	628	1	-9	0	-9	-9	-9	-9	-9	-9	1	2	0	0	1	0	0	0	-9	-9	-9	-9	-9	-9	0	-9	-9	-9	-9	-9	-9	1	3	0	0	1	0	0	0	-9	-9	-9
14	A	4	3	1	6/14/2023	Katrina Miller	A ‘Soda Ocean’ on a Moon of Saturn Has All the Ingredients for Life	779	1	-9	0	-9	-9	-9	-9	-9	-9	0	-9	-9	-9	-9	-9	-9	0	-9	-9	-9	-9	-9	-9	1	2	0	1	0	0	0	1	4	1	0	1	1	0	0	-9	-9	-9
15	A	5	1	-9	9/25/2023	Cleaves II, H. J. et al.	A robust, agnostic molecular biosignature based on machine learning	6310	5	Biosignature detection method	0	-9	-9	-9	-9	-9	-9	1	2	-9	-9	-9	-9	-9	0	-9	-9	-9	-9	-9	-9	0	-9	-9	-9	-9	-9	-9	0	-9	-9	-9	-9	-9	-9	0	-9	-9	-9
16	A	5	2	-9	9/25/2023	Carnegie Science	With help of A.I. we may soon know if life existed on Mars	935	5	Biosignature detection method	0	-9	-9	-9	-9	-9	-9	1	3	0	0	1	0	0	0	-9	-9	-9	-9	-9	-9	0	-9	-9	-9	-9	-9	-9	0	-9	-9	-9	-9	-9	-9	0	-9	-9	-9
17	A	5	2	-9	9/25/2023	Carnegie Science (Eurekalert)	Did life exist on Mars? Other planets? With AI's help, we may know soon	1709	5	Biosignature detection method	0	-9	-9	-9	-9	-9	-9	1	3	0	0	1	0	0	0	-9	-9	-9	-9	-9	-9	0	-9	-9	-9	-9	-9	-9	0	-9	-9	-9	-9	-9	-9	0	-9	-9	-9
18	A	5	3	2	9/25/2023	Ian Sample	Scientists hail pioneering software in hunt for alien life	672	1	-9	0	-9	-9	-9	-9	-9	-9	1	3	0	0	1	0	0	0	-9	-9	-9	-9	-9	-9	0	-9	-9	-9	-9	-9	-9	0	-9	-9	-9	-9	-9	-9	0	-9	-9	-9
19	A	6	1	-9	4/19/2022	Culberg, R. et al.	Double ridge formation over shallow water sills on Jupiter’s moon Europa	11047	1	-9	0	-9	-9	-9	-9	-9	-9	0	-9	-9	-9	-9	-9	-9	0	-9	-9	-9	-9	-9	-9	0	-9	-9	-9	-9	-9	-9	0	-9	-9	-9	-9	-9	-9	0	-9	-9	-9
20	A	6	2	-9	4/19/2022	Stanford University	Explanation for formation of abundant features on Europa bodes well for search for extraterrestrial life	1023	1	-9	0	-9	-9	-9	-9	-9	-9	1	2	1	1	0	0	0	0	-9	-9	-9	-9	-9	-9	0	-9	-9	-9	-9	-9	-9	1	2	0	1	1	0	0	0	-9	-9	-9
21	A	6	3	2	4/19/2022	Ian Sample	Jupiter’s moon Europa may have water where life could exist, say scientists	780	1	-9	0	-9	-9	-9	-9	-9	-9	0	-9	-9	-9	-9	-9	-9	0	-9	-9	-9	-9	-9	-9	1	2	1	0	0	0	0	1	2	1	0	1	0	0	0	-9	-9	-9
22	A	7	1	-9	4/13/2022	Papineau, D. et al.	Metabolically diverse primordial microbial communities in Earth’s oldest seafloor-hydrothermal jasper	14603	3	-9	0	-9	-9	-9	-9	-9	-9	0	-9	-9	-9	-9	-9	-9	0	-9	-9	-9	-9	-9	-9	1	2	-9	-9	-9	-9	-9	0	-9	-9	-9	-9	-9	-9	0	-9	-9	-9
23	A	7	1	-9	3/2/2017	Dodd, M. S. et al.	Evidence for early life in Earth’s oldest hydrothermal vent precipitates	8163	3	-9	0	-9	-9	-9	-9	-9	-9	0	-9	-9	-9	-9	-9	-9	0	-9	-9	-9	-9	-9	-9	0	-9	-9	-9	-9	-9	-9	0	-9	-9	-9	-9	-9	-9	0	-9	-9	-9
24	A	7	2	-9	4/13/2022	University College London	Diverse life forms may have evolved earlier than previously thought	995	3	-9	0	-9	-9	-9	-9	-9	-9	0	-9	-9	-9	-9	-9	-9	0	-9	-9	-9	-9	-9	-9	1	2	0	0	1	0	0	0	-9	-9	-9	-9	-9	-9	0	-9	-9	-9
25	A	7	3	2	4/13/2022	Linda Geddes	Microfossils may be evidence life began ‘very quickly’ after Earth formed	674	3	-9	0	-9	-9	-9	-9	-9	-9	0	-9	-9	-9	-9	-9	-9	0	-9	-9	-9	-9	-9	-9	1	2	1	0	1	0	0	0	-9	-9	-9	-9	-9	-9	0	-9	-9	-9
26	A	8	1	-9	8/26/2021	Madhusudhan, N. et al.	Habitability and Biosignatures of Hycean Worlds	22694	2	-9	0	-9	-9	-9	-9	-9	-9	0	-9	-9	-9	-9	-9	-9	0	-9	-9	-9	-9	-9	-9	0	-9	-9	-9	-9	-9	-9	1	2	-9	-9	-9	-9	-9	0	-9	-9	-9
27	A	8	2	-9	8/26/2021	University of Cambridge	New class of habitable exoplanets 'a big step forward' in search for life	957	2	-9	1	2	0	0	1	0	0	1	2	1	0	1	0	0	0	-9	-9	-9	-9	-9	-9	0	-9	-9	-9	-9	-9	-9	1	2	0	1	1	0	0	1	0	0	1
28	A	8	3	2	8/26/2021	Nicola Davis	‘Mini-Neptunes’ beyond solar system may soon yield signs of life	686	2	-9	0	-9	-9	-9	-9	-9	-9	0	-9	-9	-9	-9	-9	-9	0	-9	-9	-9	-9	-9	-9	1	2	0	0	1	0	0	1	2	0	0	1	0	0	1	1	1	1
29	A	9	1	-9	9/14/2020	Greaves, J. S. et al.	Phosphine gas in the cloud decks of Venus	12253	1	-9	0	-9	-9	-9	-9	-9	-9	0	-9	-9	-9	-9	-9	-9	0	-9	-9	-9	-9	-9	-9	1	2	-9	-9	-9	-9	-9	0	-9	-9	-9	-9	-9	-9	0	-9	-9	-9
30	A	9	1	-9	10/7/2021	Seager, S. et al.	The Venusian Lower Atmosphere Haze as a Depot for Desiccated Microbial Life	15090	1	-9	0	-9	-9	-9	-9	-9	-9	0	-9	-9	-9	-9	-9	-9	0	-9	-9	-9	-9	-9	-9	1	2	-9	-9	-9	-9	-9	1	2	-9	-9	-9	-9	-9	0	-9	-9	-9
31	A	9	1	-9	10/7/2021	Bains, E. et al.	Phosphine on Venus Cannot Be Explained by Conventional Processes	49708	1	-9	0	-9	-9	-9	-9	-9	-9	0	-9	-9	-9	-9	-9	-9	0	-9	-9	-9	-9	-9	-9	0	-9	-9	-9	-9	-9	-9	0	-9	-9	-9	-9	-9	-9	0	-9	-9	-9
32	A	9	2	-9	9/14/2020	European Southern Observatory	Possible Marker of Life Spotted on Venus	766	1	-9	0	-9	-9	-9	-9	-9	-9	1	2	0	0	1	0	0	1	1	0	0	0	1	0	1	2	0	1	0	0	0	0	-9	-9	-9	-9	-9	-9	0	-9	-9	-9
33	A	9	2	-9	9/14/2020	Royal Astronomical Society	Hints of life on Venus	1040	1	-9	0	-9	-9	-9	-9	-9	-9	1	2	0	0	1	1	0	1	1	0	1	0	0	0	1	2	1	1	0	0	0	0	-9	-9	-9	-9	-9	-9	0	-9	-9	-9
34	A	9	3	1	9/14/2020	Shannon Stirone, Kenneth Chang and Dennis Overbye	Life on Venus? Astronomers See a Signal in Its Clouds	2224	1	-9	1	3	0	0	0	1	0	1	2	0	0	1	0	0	1	3	0	1	0	1	0	1	2	0	1	0	1	1	1	2	0	0	0	0	1	0	-9	-9	-9
35	A	9	3	2	9/14/2020	Ian Sample	Scientists find gas linked to life in atmosphere of Venus	663	1	-9	0	-9	-9	-9	-9	-9	-9	0	-9	-9	-9	-9	-9	-9	1	2	0	1	1	0	0	1	2	0	1	0	0	0	1	2	0	1	0	0	0	0	-9	-9	-9
36	A	9	3	1	9/19/2020	Dennis Overbye	On Venus, Cloudy With a Chance of Microbial Life	1525	1	-9	0	-9	-9	-9	-9	-9	-9	0	-9	-9	-9	-9	-9	-9	0	-9	-9	-9	-9	-9	-9	1	2	0	1	0	1	0	1	2	0	0	0	1	0	0	-9	-9	-9
37	A	10	1	-9	4/1/2019	Giuranna, M. et al.	Independent confirmation of a methane spike on Mars and a source region east of Gale Crater	9638	1	-9	0	-9	-9	-9	-9	-9	-9	0	-9	-9	-9	-9	-9	-9	0	-9	-9	-9	-9	-9	-9	0	-9	-9	-9	-9	-9	-9	0	-9	-9	-9	-9	-9	-9	0	-9	-9	-9
38	A	10	2	-9	4/1/2019	European Space Agency	Mars Express matches methane spike measured by Curiosity	1085	1	-9	0	-9	-9	-9	-9	-9	-9	0	-9	-9	-9	-9	-9	-9	0	-9	-9	-9	-9	-9	-9	0	-9	-9	-9	-9	-9	-9	0	-9	-9	-9	-9	-9	-9	0	-9	-9	-9
39	A	10	3	1	4/1/2019	Kenneth Chang	Something on Mars Is Producing Gas Usually Made by Living Things on Earth	757	1	-9	0	-9	-9	-9	-9	-9	-9	0	-9	-9	-9	-9	-9	-9	0	-9	-9	-9	-9	-9	-9	1	2	0	1	0	0	0	0	-9	-9	-9	-9	-9	-9	0	-9	-9	-9
40	A	10	3	2	4/1/2019	Ian Sample	Scientists uncover potential source of methane on Mars	781	1	-9	0	-9	-9	-9	-9	-9	-9	0	-9	-9	-9	-9	-9	-9	0	-9	-9	-9	-9	-9	-9	0	-9	-9	-9	-9	-9	-9	1	2	0	0	1	0	0	0	-9	-9	-9
41	A	11	1	-9	4/10/2019	Korablev, O. et al.	No detection of methane on Mars from early ExoMars Trace Gas Orbiter observations	8271	1	-9	0	-9	-9	-9	-9	-9	-9	0	-9	-9	-9	-9	-9	-9	0	-9	-9	-9	-9	-9	-9	0	-9	-9	-9	-9	-9	-9	0	-9	-9	-9	-9	-9	-9	0	-9	-9	-9
42	A	11	2	-9	4/10/2019	European Space Agency	First Results from the Exomars Trace Gas Orbiter	1733	1	-9	0	-9	-9	-9	-9	-9	-9	0	-9	-9	-9	-9	-9	-9	0	-9	-9	-9	-9	-9	-9	0	-9	-9	-9	-9	-9	-9	0	-9	-9	-9	-9	-9	-9	0	-9	-9	-9
43	A	11	3	1	4/10/2019	Kenneth Chang	A Gas Could Hint at Signs of Life on Mars. Why Hasn’t a New Spacecraft Found It?	950	1	-9	0	-9	-9	-9	-9	-9	-9	0	-9	-9	-9	-9	-9	-9	0	-9	-9	-9	-9	-9	-9	1	2	0	0	0	1	0	0	-9	-9	-9	-9	-9	-9	0	-9	-9	-9
44	A	12	1	-9	9/11/2019	Tsiaras, A. et al.	Water vapour in the atmosphere of the habitable-zone eight-Earth-mass planet K2-18 b	5580	2	-9	0	-9	-9	-9	-9	-9	-9	0	-9	-9	-9	-9	-9	-9	0	-9	-9	-9	-9	-9	-9	0	-9	-9	-9	-9	-9	-9	0	-9	-9	-9	-9	-9	-9	0	-9	-9	-9
45	A	12	2	-9	9/11/2019	UCL	First water detected on potentially ‘habitable’ planet	813	2	-9	0	-9	-9	-9	-9	-9	-9	1	2	0	0	1	0	1	0	-9	-9	-9	-9	-9	-9	0	-9	-9	-9	-9	-9	-9	1	2	1	1	1	1	0	0	-9	-9	-9
46	A	12	3	2	9/11/2019	Ian Sample	Water found on most habitable known world beyond solar system	854	2	-9	1	2	0	1	0	0	0	0	-9	-9	-9	-9	-9	-9	0	-9	-9	-9	-9	-9	-9	1	2	0	1	0	0	0	1	2	0	1	1	0	0	0	-9	-9	-9
47	A	13	1	-9	2/5/2020	Price, D. C. et al.	The Breakthrough Listen Search for Intelligent Life: Observations of 1327 Nearby Stars Over 1.10–3.45 GHz	11234	4	-9	0	-9	-9	-9	-9	-9	-9	0	-9	-9	-9	-9	-9	-9	0	-9	-9	-9	-9	-9	-9	0	-9	-9	-9	-9	-9	-9	0	-9	-9	-9	-9	-9	-9	0	-9	-9	-9
48	A	13	1	-9	11/5/2019	Lebofsky, M. et al.	The Breakthrough Listen Search for Intelligent Life: Public Data, Formats, Reduction, and Archiving	11029	4	-9	0	-9	-9	-9	-9	-9	-9	0	-9	-9	-9	-9	-9	-9	0	-9	-9	-9	-9	-9	-9	0	-9	-9	-9	-9	-9	-9	0	-9	-9	-9	-9	-9	-9	0	-9	-9	-9
49	A	13	1	-9	7/1/2019	Zechmeister, M. et al.	The CARMENES search for exoplanets around M dwarfs	16090	2	-9	0	-9	-9	-9	-9	-9	-9	0	-9	-9	-9	-9	-9	-9	0	-9	-9	-9	-9	-9	-9	1	2	-9	-9	-9	-9	-9	1	2	-9	-9	-9	-9	-9	0	-9	-9	-9
50	A	13	2	-9	6/18/2019	Breakthrough Initiatives	Breakthrough Listen Publishes Most Comprehensive and Sensitive Search for Radio Technosignatures Ever Performed	1321	4	-9	0	-9	-9	-9	-9	-9	-9	0	-9	-9	-9	-9	-9	-9	0	-9	-9	-9	-9	-9	-9	0	-9	-9	-9	-9	-9	-9	0	-9	-9	-9	-9	-9	-9	0	-9	-9	-9
51	A	13	3	2	6/18/2019	Ian Sample	It's quiet out there: scientists fail to hear signals of alien life	726	4	-9	0	-9	-9	-9	-9	-9	-9	0	-9	-9	-9	-9	-9	-9	0	-9	-9	-9	-9	-9	-9	1	2	0	0	1	0	0	1	2	0	0	1	0	0	0	-9	-9	-9
52	A	14	1	-9	1/9/2019	The CHIME/FRB Collaboration	A second source of repeating fast radio bursts	8351	4	-9	0	-9	-9	-9	-9	-9	-9	0	-9	-9	-9	-9	-9	-9	0	-9	-9	-9	-9	-9	-9	0	-9	-9	-9	-9	-9	-9	0	-9	-9	-9	-9	-9	-9	0	-9	-9	-9
53	A	14	1	-9	1/9/2019	The CHIME/FRB Collaboration	Observations of fast radio bursts at frequencies down to 400 megahertz	10162	4	-9	0	-9	-9	-9	-9	-9	-9	0	-9	-9	-9	-9	-9	-9	0	-9	-9	-9	-9	-9	-9	0	-9	-9	-9	-9	-9	-9	0	-9	-9	-9	-9	-9	-9	0	-9	-9	-9
54	A	14	2	-9	1/9/2019	McGill University	Canada's CHIME telescope detects second repeating fast radio burst	812	4	-9	0	-9	-9	-9	-9	-9	-9	0	-9	-9	-9	-9	-9	-9	0	-9	-9	-9	-9	-9	-9	0	-9	-9	-9	-9	-9	-9	0	-9	-9	-9	-9	-9	-9	0	-9	-9	-9
55	A	14	3	2	1/9/2019	Mattha Busby	Mysterious fast radio bursts from deep space ‘could be aliens’	662	4	-9	0	-9	-9	-9	-9	-9	-9	0	-9	-9	-9	-9	-9	-9	0	-9	-9	-9	-9	-9	-9	1	2	1	0	0	1	1	0	-9	-9	-9	-9	-9	-9	0	-9	-9	-9
56	A	14	3	1	1/10/2019	Dennis Overbye	Broadcasting from Deep Space, a Mysterious Series of Radio Signals	432	4	-9	0	-9	-9	-9	-9	-9	-9	0	-9	-9	-9	-9	-9	-9	0	-9	-9	-9	-9	-9	-9	0	-9	-9	-9	-9	-9	-9	0	-9	-9	-9	-9	-9	-9	0	-9	-9	-9
57	A	15	1	-9	6/27/2018	Postberg, F. et al.	Macromolecular organic compounds from the depths of Enceladus	16558	1	-9	0	-9	-9	-9	-9	-9	-9	0	-9	-9	-9	-9	-9	-9	0	-9	-9	-9	-9	-9	-9	0	-9	-9	-9	-9	-9	-9	0	-9	-9	-9	-9	-9	-9	0	-9	-9	-9
58	A	15	2	-9	6/27/2018	Southwest Research Institute	SwRI scientists find evidence of complex organic molecules from Enceladus	598	1	-9	0	-9	-9	-9	-9	-9	-9	1	2	0	0	1	0	0	0	-9	-9	-9	-9	-9	-9	1	2	0	0	1	0	0	1	4	0	0	1	0	0	0	-9	-9	-9
59	A	15	3	2	6/27/2018	Ian Sample	Ocean spray on Saturn moon contains crucial constituents for life	579	1	-9	0	-9	-9	-9	-9	-9	-9	0	-9	-9	-9	-9	-9	-9	0	-9	-9	-9	-9	-9	-9	1	2	0	1	0	0	0	1	4	0	0	1	0	0	0	-9	-9	-9
60	A	16	1	-9	7/25/2018	Orosei, R. et al.	Radar evidence of subglacial liquid water on Mars	4048	1	-9	0	-9	-9	-9	-9	-9	-9	0	-9	-9	-9	-9	-9	-9	0	-9	-9	-9	-9	-9	-9	0	-9	-9	-9	-9	-9	-9	0	-9	-9	-9	-9	-9	-9	0	-9	-9	-9
61	A	16	2	-9	7/25/2018	European Space Agency	Mars Express detects liquid water hidden under planet’s south pole	859	1	-9	0	-9	-9	-9	-9	-9	-9	0	-9	-9	-9	-9	-9	-9	0	-9	-9	-9	-9	-9	-9	0	-9	-9	-9	-9	-9	-9	0	-9	-9	-9	-9	-9	-9	0	-9	-9	-9
62	A	16	3	1	7/25/2018	Kenneth Chang and Dennis Overbye	A Large Body of Water on Mars Is Detected, Raising the Potential for Alien Life	1238	1	-9	0	-9	-9	-9	-9	-9	-9	0	-9	-9	-9	-9	-9	-9	0	-9	-9	-9	-9	-9	-9	1	2	1	1	1	1	1	1	2	1	1	1	0	0	0	-9	-9	-9
63	A	16	3	2	7/25/2018	Ian Sample	Mars: huge underground lake raises prospects of life on planet, astronomers say	1049	1	-9	0	-9	-9	-9	-9	-9	-9	0	-9	-9	-9	-9	-9	-9	0	-9	-9	-9	-9	-9	-9	1	2	1	1	0	1	0	1	2	1	1	0	1	0	0	-9	-9	-9
64	A	17	1	-9	6/8/2018	Webster, C. R. et al.	Background levels of methane in Mars’ atmosphere show strong seasonal variations	4295	1	-9	0	-9	-9	-9	-9	-9	-9	0	-9	-9	-9	-9	-9	-9	0	-9	-9	-9	-9	-9	-9	0	-9	-9	-9	-9	-9	-9	0	-9	-9	-9	-9	-9	-9	0	-9	-9	-9
65	A	17	1	-9	6/8/2018	Eigenbrode, J. L. et al.	Organic matter preserved in 3-billion-year-old mudstones at Gale crater, Mars	4918	1	-9	0	-9	-9	-9	-9	-9	-9	0	-9	-9	-9	-9	-9	-9	0	-9	-9	-9	-9	-9	-9	1	2	-9	-9	-9	-9	-9	1	2	-9	-9	-9	-9	-9	0	-9	-9	-9
66	A	17	2	-9	6/7/2018	NASA/Jet Propulsion Laboratory	NASA finds ancient organic material, mysterious methane on Mars	953	1	-9	0	-9	-9	-9	-9	-9	-9	0	-9	-9	-9	-9	-9	-9	1	1	0	1	0	0	0	1	2	0	1	0	0	0	1	2	0	1	0	0	0	0	-9	-9	-9
67	A	17	3	2	6/7/2018	Ian Sample	Nasa Mars rover finds organic matter in ancient lake bed	986	1	-9	0	-9	-9	-9	-9	-9	-9	0	-9	-9	-9	-9	-9	-9	0	-9	-9	-9	-9	-9	-9	1	2	0	0	1	1	0	1	2	0	1	1	0	0	0	-9	-9	-9
68	A	17	3	1	6/7/2018	Kenneth Chang	Life on Mars? Rover’s Latest Discovery Puts It ‘On the Table’	1252	1	-9	0	-9	-9	-9	-9	-9	-9	0	-9	-9	-9	-9	-9	-9	0	-9	-9	-9	-9	-9	-9	1	2	1	1	1	0	0	1	2	1	0	0	0	0	0	-9	-9	-9
69	A	18	1	-9	5/14/2018	Jia, X. et al.	Evidence of a plume on Europa from Galileo magnetic and plasma wave signatures	6989	1	-9	0	-9	-9	-9	-9	-9	-9	0	-9	-9	-9	-9	-9	-9	0	-9	-9	-9	-9	-9	-9	0	-9	-9	-9	-9	-9	-9	0	-9	-9	-9	-9	-9	-9	0	-9	-9	-9
70	A	18	2	-9	5/14/2018	NASA/Jet Propulsion Laboratory	Old Data Reveal New Evidence of Europa Plumes	779	1	-9	0	-9	-9	-9	-9	-9	-9	0	-9	-9	-9	-9	-9	-9	0	-9	-9	-9	-9	-9	-9	0	-9	-9	-9	-9	-9	-9	0	-9	-9	-9	-9	-9	-9	0	-9	-9	-9
71	A	18	3	2	5/14/2018	Ian Sample	Moon of Jupiter prime candidate for alien life after water blast found	913	1	-9	0	-9	-9	-9	-9	-9	-9	0	-9	-9	-9	-9	-9	-9	0	-9	-9	-9	-9	-9	-9	1	2	1	1	0	0	0	1	2	0	0	0	1	0	0	-9	-9	-9
72	A	18	3	1	5/14/2018	Kenneth Chang	New Dive Into Old Data Finds Plumes Erupt From Jupiter’s Moon Europa	900	1	-9	0	-9	-9	-9	-9	-9	-9	0	-9	-9	-9	-9	-9	-9	0	-9	-9	-9	-9	-9	-9	0	-9	-9	-9	-9	-9	-9	1	2	0	1	0	0	0	0	-9	-9	-9
73	A	19	1	-9	3/20/2017	Dittmann, J. A. et al.	A temperate rocky super-Earth transiting a nearby cool star	10281	2	-9	0	-9	-9	-9	-9	-9	-9	0	-9	-9	-9	-9	-9	-9	0	-9	-9	-9	-9	-9	-9	0	-9	-9	-9	-9	-9	-9	0	-9	-9	-9	-9	-9	-9	0	-9	-9	-9
74	A	19	2	-9	4/19/2017	European Southern Observatory	Transiting rocky super-Earth found in habitable zone of quiet red dwarf star	956	2	-9	0	-9	-9	-9	-9	-9	-9	0	-9	-9	-9	-9	-9	-9	0	-9	-9	-9	-9	-9	-9	0	-9	-9	-9	-9	-9	-9	0	-9	-9	-9	-9	-9	-9	0	-9	-9	-9
75	A	19	3	1	4/19/2017	Dennis Overbye	A New Exoplanet May Be Most Promising Yet in Search for Life	853	2	-9	0	-9	-9	-9	-9	-9	-9	0	-9	-9	-9	-9	-9	-9	0	-9	-9	-9	-9	-9	-9	0	-9	-9	-9	-9	-9	-9	1	2	0	1	0	1	0	0	-9	-9	-9
76	A	19	3	2	4/19/2017	Ian Sample	New contender in hunt for alien life discovered by astronomers	414	2	-9	0	-9	-9	-9	-9	-9	-9	0	-9	-9	-9	-9	-9	-9	0	-9	-9	-9	-9	-9	-9	0	-9	-9	-9	-9	-9	-9	1	2	0	1	1	0	0	0	-9	-9	-9
77	A	20	1	-9	10/26/2017	Bonfils, X. et al.	A temperate exo-Earth around a quiet M dwarf at 3.4 parsec	6764	2	-9	0	-9	-9	-9	-9	-9	-9	0	-9	-9	-9	-9	-9	-9	0	-9	-9	-9	-9	-9	-9	0	-9	-9	-9	-9	-9	-9	0	-9	-9	-9	-9	-9	-9	0	-9	-9	-9
78	A	20	2	-9	11/15/2017	European Southern Observatory	Closest temperate world orbiting quiet star discovered	692	2	-9	0	-9	-9	-9	-9	-9	-9	0	-9	-9	-9	-9	-9	-9	0	-9	-9	-9	-9	-9	-9	1	2	0	1	0	0	0	1	2	0	1	0	0	0	0	-9	-9	-9
79	A	20	3	2	11/15/2017	Stuart Clark	Potentially habitable world found just 11 light years away	586	2	-9	0	-9	-9	-9	-9	-9	-9	0	-9	-9	-9	-9	-9	-9	0	-9	-9	-9	-9	-9	-9	0	-9	-9	-9	-9	-9	-9	1	2	1	1	0	0	0	0	-9	-9	-9
80	A	21	1	-9	4/14/2017	Waite, J. H. et al.	Cassini finds molecular hydrogen in the Enceladus plume: Evidence for hydrothermal processes	4535	1	-9	0	-9	-9	-9	-9	-9	-9	0	-9	-9	-9	-9	-9	-9	0	-9	-9	-9	-9	-9	-9	0	-9	-9	-9	-9	-9	-9	0	-9	-9	-9	-9	-9	-9	0	-9	-9	-9
81	A	21	2	-9	4/13/2017	Southwest Research Institute	SwRI scientists discover evidence for a habitable region within Saturn's moon Enceladus	574	1	-9	0	-9	-9	-9	-9	-9	-9	0	-9	-9	-9	-9	-9	-9	0	-9	-9	-9	-9	-9	-9	1	2	0	0	1	0	0	1	4	1	1	1	0	0	0	-9	-9	-9
82	A	21	3	1	4/13/2017	Kenneth Chang	Plumes From Saturn’s Moon Enceladus Hint That It Could Support Life	1203	1	-9	0	-9	-9	-9	-9	-9	-9	1	2	0	0	0	1	0	0	-9	-9	-9	-9	-9	-9	1	2	0	1	0	0	0	1	2	1	1	1	1	0	0	-9	-9	-9
83	A	21	3	2	4/13/2017	Alan Yuhas	Small Saturn moon has most of conditions needed to sustain life, Nasa says	804	1	-9	0	-9	-9	-9	-9	-9	-9	0	-9	-9	-9	-9	-9	-9	0	-9	-9	-9	-9	-9	-9	1	2	0	0	0	1	0	1	4	1	0	1	1	1	0	-9	-9	-9
84	A	21	3	2	4/26/2017	Hannah Devlin	Cassini spacecraft finds possibility of alien life, then runs out of fuel	772	1	-9	0	-9	-9	-9	-9	-9	-9	0	-9	-9	-9	-9	-9	-9	0	-9	-9	-9	-9	-9	-9	1	2	1	0	0	1	0	1	3	0	1	1	1	1	0	-9	-9	-9
85	A	22	1	-9	3/31/2017	Southworth, J. et al.	Detection of the Atmosphere of the 1.6 M⊕ Exoplanet GJ 1132 b	10831	2	-9	0	-9	-9	-9	-9	-9	-9	0	-9	-9	-9	-9	-9	-9	0	-9	-9	-9	-9	-9	-9	0	-9	-9	-9	-9	-9	-9	0	-9	-9	-9	-9	-9	-9	0	-9	-9	-9
86	A	22	2	-9	4/6/2017	Keele University	Atmosphere detected around an Earth-like planet	715	2	-9	0	-9	-9	-9	-9	-9	-9	1	2	0	1	1	0	0	0	-9	-9	-9	-9	-9	-9	0	-9	-9	-9	-9	-9	-9	1	2	0	1	0	0	0	0	-9	-9	-9
87	A	22	3	2	4/6/2017	Ian Sample	Hot and steamy atmosphere detected on Earth-like planet	457	2	-9	0	-9	-9	-9	-9	-9	-9	1	2	0	1	0	0	0	0	-9	-9	-9	-9	-9	-9	0	-9	-9	-9	-9	-9	-9	0	-9	-9	-9	-9	-9	-9	0	-9	-9	-9
88	A	23	1	-9	7/20/2016	de Wit, J. et al.	A combined transmission spectrum of the Earth-sized exoplanets TRAPPIST-1 b and c	5870	2	-9	0	-9	-9	-9	-9	-9	-9	0	-9	-9	-9	-9	-9	-9	0	-9	-9	-9	-9	-9	-9	0	-9	-9	-9	-9	-9	-9	0	-9	-9	-9	-9	-9	-9	0	-9	-9	-9
89	A	23	2	-9	7/20/2016	NASA	NASA’s Hubble Telescope Makes First Atmospheric Study of Earth-Sized Exoplanets	759	2	-9	0	-9	-9	-9	-9	-9	-9	1	2	0	0	0	1	0	0	-9	-9	-9	-9	-9	-9	0	-9	-9	-9	-9	-9	-9	1	2	0	1	1	0	0	0	-9	-9	-9
90	A	23	3	2	7/20/2016	Alan Yuhas	Scientists unearth two rocky planets in 'habitable zone' of their star	807	2	-9	0	-9	-9	-9	-9	-9	-9	0	-9	-9	-9	-9	-9	-9	0	-9	-9	-9	-9	-9	-9	0	-9	-9	-9	-9	-9	-9	1	2	1	1	0	0	0	0	-9	-9	-9
91	A	24	1	-9	8/24/2016	Anglada-Escudé, G. et al.	A terrestrial planet candidate in a temperate orbit around Proxima Centauri	12146	2	-9	0	-9	-9	-9	-9	-9	-9	0	-9	-9	-9	-9	-9	-9	0	-9	-9	-9	-9	-9	-9	0	-9	-9	-9	-9	-9	-9	0	-9	-9	-9	-9	-9	-9	0	-9	-9	-9
92	A	24	2	-9	8/24/2016	European Southern Observatory	Planet Found in Habitable Zone Around Nearest Star	1357	2	-9	0	-9	-9	-9	-9	-9	-9	0	-9	-9	-9	-9	-9	-9	0	-9	-9	-9	-9	-9	-9	0	-9	-9	-9	-9	-9	-9	1	2	0	1	0	0	0	0	-9	-9	-9
93	A	24	2	-9	8/24/2016	Carniegie Institution for Science	Rocky planet found orbiting habitable zone of nearest star	841	2	-9	0	-9	-9	-9	-9	-9	-9	0	-9	-9	-9	-9	-9	-9	0	-9	-9	-9	-9	-9	-9	0	-9	-9	-9	-9	-9	-9	1	2	0	1	1	0	0	0	-9	-9	-9
94	A	24	2	-9	8/24/2016	Max-Planck-Institut für Astronomie	Planet Found in Habitable Zone Around Nearest Star	2025	2	-9	1	2	0	1	0	0	0	0	-9	-9	-9	-9	-9	-9	0	-9	-9	-9	-9	-9	-9	0	-9	-9	-9	-9	-9	-9	0	-9	-9	-9	-9	-9	-9	0	-9	-9	-9
95	A	24	3	1	8/24/2016	Kenneth Chang	One Star Over, a Planet That Might Be Another Earth	1271	2	-9	0	-9	-9	-9	-9	-9	-9	0	-9	-9	-9	-9	-9	-9	0	-9	-9	-9	-9	-9	-9	0	-9	-9	-9	-9	-9	-9	1	2	0	1	1	0	0	0	-9	-9	-9
96	A	24	3	2	8/24/2016	Nicola Davis	Discovery of potentially Earth-like planet Proxima b raises hopes for life	1335	2	-9	0	-9	-9	-9	-9	-9	-9	0	-9	-9	-9	-9	-9	-9	0	-9	-9	-9	-9	-9	-9	1	2	1	0	0	0	0	1	2	1	0	1	1	0	0	-9	-9	-9
97	A	24	3	2	8/24/2016	Ian Sample	Proxima b will be our prime laboratory in the search for extraterrestrial life	854	2	-9	0	-9	-9	-9	-9	-9	-9	1	2	1	0	0	1	0	0	-9	-9	-9	-9	-9	-9	1	3	0	0	0	1	0	0	-9	-9	-9	-9	-9	-9	0	-9	-9	-9
98	A	24	3	2	8/24/2016	Stuart Clark	Proxima Centauri planet could tell us about alien life in the universe	716	2	-9	0	-9	-9	-9	-9	-9	-9	1	2	1	1	0	0	0	0	-9	-9	-9	-9	-9	-9	0	-9	-9	-9	-9	-9	-9	0	-9	-9	-9	-9	-9	-9	0	-9	-9	-9
99	A	25	1	-9	2/18/2015	Torres, G. et al.	Validation of 12 Small Kepler Transiting Planets in the Habitable Zone	21678	2	-9	0	-9	-9	-9	-9	-9	-9	0	-9	-9	-9	-9	-9	-9	0	-9	-9	-9	-9	-9	-9	0	-9	-9	-9	-9	-9	-9	0	-9	-9	-9	-9	-9	-9	0	-9	-9	-9
100	A	25	1	-9	2/20/2015	Dressing, C. D. et al.	The Mass of Kepler-93b and the Composition of Terrestrial Planets	6292	2	-9	0	-9	-9	-9	-9	-9	-9	0	-9	-9	-9	-9	-9	-9	0	-9	-9	-9	-9	-9	-9	0	-9	-9	-9	-9	-9	-9	0	-9	-9	-9	-9	-9	-9	0	-9	-9	-9
101	A	25	2	-9	1/6/2015	Harvard-Smithsonian Center for Astrophysics	Eight new planets found in 'Goldilocks' zone: Two are most similar to Earth of any known exoplanets	667	2	-9	0	-9	-9	-9	-9	-9	-9	0	-9	-9	-9	-9	-9	-9	0	-9	-9	-9	-9	-9	-9	0	-9	-9	-9	-9	-9	-9	1	2	0	0	1	0	0	0	-9	-9	-9
102	A	25	2	-9	1/5/2015	Harvard-Smithsonian Center for Astrophysics	New instrument reveals recipe for other Earths	639	2	-9	0	-9	-9	-9	-9	-9	-9	0	-9	-9	-9	-9	-9	-9	0	-9	-9	-9	-9	-9	-9	0	-9	-9	-9	-9	-9	-9	0	-9	-9	-9	-9	-9	-9	0	-9	-9	-9
103	A	25	3	1	1/6/2015	Dennis Overbye	So Many Earth-Like Planets, So Few Telescopes	1190	2	-9	0	-9	-9	-9	-9	-9	-9	0	-9	-9	-9	-9	-9	-9	0	-9	-9	-9	-9	-9	-9	1	2	0	1	0	0	0	1	2	0	1	1	0	0	0	-9	-9	-9
104	A	25	3	2	1/7/2015	Ian Sample	Kepler 438b: Most Earth-like planet ever discovered could be home for alien life	823	2	-9	0	-9	-9	-9	-9	-9	-9	0	-9	-9	-9	-9	-9	-9	0	-9	-9	-9	-9	-9	-9	1	2	1	0	0	0	0	1	2	1	1	0	0	0	0	-9	-9	-9
105	A	26	1	-9	3/11/2015	Hsu, H.-W. et al.	Ongoing hydrothermal activities within Enceladus	8388	1	-9	0	-9	-9	-9	-9	-9	-9	0	-9	-9	-9	-9	-9	-9	0	-9	-9	-9	-9	-9	-9	0	-9	-9	-9	-9	-9	-9	0	-9	-9	-9	-9	-9	-9	0	-9	-9	-9
106	A	26	1	-9	2/2/2015	Bouquet, A. et al.	Possible evidence for a methane source in Enceladus' ocean	3940	1	-9	0	-9	-9	-9	-9	-9	-9	0	-9	-9	-9	-9	-9	-9	0	-9	-9	-9	-9	-9	-9	0	-9	-9	-9	-9	-9	-9	0	-9	-9	-9	-9	-9	-9	0	-9	-9	-9
107	A	26	1	-9	2/3/2015	Saur, J. et al.	The search for a subsurface ocean in Ganymede with Hubble Space Telescope observations of its auroral ovals	17567	1	-9	0	-9	-9	-9	-9	-9	-9	0	-9	-9	-9	-9	-9	-9	0	-9	-9	-9	-9	-9	-9	0	-9	-9	-9	-9	-9	-9	0	-9	-9	-9	-9	-9	-9	0	-9	-9	-9
108	A	26	2	-9	3/11/2015	NASA	Spacecraft Data Suggest Saturn Moon’s Ocean May Harbor Hydrothermal Activity	1152	1	-9	0	-9	-9	-9	-9	-9	-9	1	2	0	0	0	1	0	0	-9	-9	-9	-9	-9	-9	0	-9	-9	-9	-9	-9	-9	1	2	0	0	0	1	0	0	-9	-9	-9
109	A	26	2	-9	3/11/2015	University of Colorado - Boulder	Saturn Moon’s Ocean May Have Hydrothermal Activity	810	1	-9	0	-9	-9	-9	-9	-9	-9	0	-9	-9	-9	-9	-9	-9	0	-9	-9	-9	-9	-9	-9	0	-9	-9	-9	-9	-9	-9	1	2	0	1	0	0	0	0	-9	-9	-9
110	A	26	2	-9	3/12/2015	NASA	NASA’s Hubble Observations Suggest Underground Ocean on Jupiter’s Largest Moon	625	1	-9	0	-9	-9	-9	-9	-9	-9	0	-9	-9	-9	-9	-9	-9	0	-9	-9	-9	-9	-9	-9	1	2	0	0	0	1	0	1	2	0	1	0	0	0	0	-9	-9	-9
111	A	26	3	1	3/11/2015	Kenneth Chang	Suddenly, It Seems, Water Is Everywhere in Solar System	942	1	-9	0	-9	-9	-9	-9	-9	-9	0	-9	-9	-9	-9	-9	-9	0	-9	-9	-9	-9	-9	-9	0	-9	-9	-9	-9	-9	-9	1	2	0	1	0	0	0	0	-9	-9	-9
112	A	26	3	2	3/11/2015	Ian Sample	Hopes warm for alien life: Nasa probe finds hot springs on Saturn's moon	733	1	-9	0	-9	-9	-9	-9	-9	-9	0	-9	-9	-9	-9	-9	-9	0	-9	-9	-9	-9	-9	-9	1	2	1	0	0	0	0	1	2	1	0	1	1	0	0	-9	-9	-9
113	A	27	1	-9	12/16/2014	Webster, C. R. et al.	Mars methane detection and variability at Gale crater	4032	1	-9	0	-9	-9	-9	-9	-9	-9	0	-9	-9	-9	-9	-9	-9	1	1	-9	-9	-9	-9	-9	0	-9	-9	-9	-9	-9	-9	0	-9	-9	-9	-9	-9	-9	0	-9	-9	-9
114	A	27	2	-9	12/16/2014	NASA	NASA Rover Finds Active, Ancient Organic Chemistry on Mars	976	1	-9	0	-9	-9	-9	-9	-9	-9	0	-9	-9	-9	-9	-9	-9	0	-9	-9	-9	-9	-9	-9	0	-9	-9	-9	-9	-9	-9	1	2	0	1	0	0	0	0	-9	-9	-9
115	A	27	3	1	12/16/2014	Kenneth Chang	‘A Great Moment’: Rover Finds Methane, a Clue That Mars May Harbor Life	967	1	-9	0	-9	-9	-9	-9	-9	-9	0	-9	-9	-9	-9	-9	-9	1	1	0	1	0	1	0	1	2	1	1	0	0	0	1	2	1	1	0	0	0	0	-9	-9	-9
116	A	27	3	2	12/17/2014	Ian Sample	Curiosity rover's discovery of methane ‘spikes’ fuels speculation of life on Mars	1072	1	-9	0	-9	-9	-9	-9	-9	-9	0	-9	-9	-9	-9	-9	-9	1	1	0	0	1	1	0	1	2	1	1	0	1	0	1	2	0	0	0	0	1	0	-9	-9	-9
117	A	27	3	2	12/17/2014	Ian Sample	Methane on Mars: does it mean the Curiosity rover has found life?	888	1	-9	0	-9	-9	-9	-9	-9	-9	0	-9	-9	-9	-9	-9	-9	1	1	0	1	0	0	0	1	2	0	1	0	0	0	0	-9	-9	-9	-9	-9	-9	0	-9	-9	-9
118	A	28	1	-9	4/4/2014	Iess, L. et al.	The Gravity Field and Interior Structure of Enceladus	3878	1	-9	0	-9	-9	-9	-9	-9	-9	0	-9	-9	-9	-9	-9	-9	0	-9	-9	-9	-9	-9	-9	0	-9	-9	-9	-9	-9	-9	0	-9	-9	-9	-9	-9	-9	0	-9	-9	-9
119	A	28	2	-9	4/3/2014	California Institute of Technology	Gravity measurements confirm subsurface ocean on Enceladus	764	1	-9	0	-9	-9	-9	-9	-9	-9	0	-9	-9	-9	-9	-9	-9	0	-9	-9	-9	-9	-9	-9	0	-9	-9	-9	-9	-9	-9	0	-9	-9	-9	-9	-9	-9	0	-9	-9	-9
120	A	28	3	1	4/3/2014	Kenneth Chang	Under Icy Surface of a Saturn Moon Lies a Sea of Water, Scientists Say	1005	1	-9	0	-9	-9	-9	-9	-9	-9	0	-9	-9	-9	-9	-9	-9	0	-9	-9	-9	-9	-9	-9	1	2	0	1	0	1	1	1	4	0	1	0	1	0	0	-9	-9	-9
121	A	28	3	2	4/3/2014	Ian Sample	Ocean discovered on Enceladus may be best place to look for alien life	1121	1	-9	0	-9	-9	-9	-9	-9	-9	0	-9	-9	-9	-9	-9	-9	0	-9	-9	-9	-9	-9	-9	1	2	1	1	1	1	1	1	4	0	1	1	1	1	0	-9	-9	-9
122	A	29	1	-9	4/18/2014	Quintana, E. V. et al.	An Earth-Sized Planet in the Habitable Zone of a Cool Star	4887	2	-9	0	-9	-9	-9	-9	-9	-9	0	-9	-9	-9	-9	-9	-9	0	-9	-9	-9	-9	-9	-9	0	-9	-9	-9	-9	-9	-9	0	-9	-9	-9	-9	-9	-9	0	-9	-9	-9
123	A	29	2	-9	4/17/2014	San Francisco State University	Kepler astronomers discover new rocky planet that may have liquid water	932	2	-9	0	-9	-9	-9	-9	-9	-9	0	-9	-9	-9	-9	-9	-9	0	-9	-9	-9	-9	-9	-9	0	-9	-9	-9	-9	-9	-9	0	-9	-9	-9	-9	-9	-9	0	-9	-9	-9
124	A	29	2	-9	4/17/2014	Penn State	First Earth-size planet is discovered in another star's habitable zone	953	2	-9	0	-9	-9	-9	-9	-9	-9	1	2	0	0	1	1	0	0	-9	-9	-9	-9	-9	-9	0	-9	-9	-9	-9	-9	-9	1	2	0	0	1	0	0	0	-9	-9	-9
125	A	29	2	-9	4/17/2014	Gemini Observatory	First potentially habitable Earth-sized planet confirmed by Gemini and Keck observatories	859	2	-9	0	-9	-9	-9	-9	-9	-9	0	-9	-9	-9	-9	-9	-9	0	-9	-9	-9	-9	-9	-9	0	-9	-9	-9	-9	-9	-9	1	2	1	1	0	0	0	0	-9	-9	-9
126	A	29	2	-9	4/17/2014	University of Notre Dame	Astronomers discover Earth-sized planet in habitable zone	456	2	-9	0	-9	-9	-9	-9	-9	-9	0	-9	-9	-9	-9	-9	-9	0	-9	-9	-9	-9	-9	-9	0	-9	-9	-9	-9	-9	-9	1	2	0	0	1	0	0	0	-9	-9	-9
127	A	29	3	2	4/17/2014	Press Association	Nasa Kepler telescope discovers planet believed to be most Earth-like yet found	558	2	-9	0	-9	-9	-9	-9	-9	-9	0	-9	-9	-9	-9	-9	-9	0	-9	-9	-9	-9	-9	-9	0	-9	-9	-9	-9	-9	-9	1	2	0	1	0	0	0	0	-9	-9	-9
128	A	30	1	-9	9/19/2013	Webster, C. R. et al.	Low Upper Limit to MethaneAbundance on Mars	3313	1	-9	0	-9	-9	-9	-9	-9	-9	0	-9	-9	-9	-9	-9	-9	0	-9	-9	-9	-9	-9	-9	0	-9	-9	-9	-9	-9	-9	0	-9	-9	-9	-9	-9	-9	0	-9	-9	-9
129	A	30	2	-9	9/19/2013	NASA	NASA Curiosity Rover Detects No Methane on Mars	617	1	-9	0	-9	-9	-9	-9	-9	-9	0	-9	-9	-9	-9	-9	-9	0	-9	-9	-9	-9	-9	-9	0	-9	-9	-9	-9	-9	-9	0	-9	-9	-9	-9	-9	-9	0	-9	-9	-9
130	A	30	3	1	9/19/2013	Kenneth Chang	Life on Mars? Well, Maybe Not	1329	1	-9	0	-9	-9	-9	-9	-9	-9	0	-9	-9	-9	-9	-9	-9	0	-9	-9	-9	-9	-9	-9	1	2	0	0	0	1	1	1	2	0	0	0	0	1	0	-9	-9	-9
131	A	30	3	2	9/19/2013	Ian Sample	Nasa's Mars Curiosity rover finds no sign of methane, the gas linked to life	566	1	-9	0	-9	-9	-9	-9	-9	-9	0	-9	-9	-9	-9	-9	-9	0	-9	-9	-9	-9	-9	-9	1	2	0	0	1	0	0	1	2	0	0	1	0	0	0	-9	-9	-9
132	A	31	1	-9	2/4/2010	Swain, M. R. et al.	A ground-based near-infrared emission spectrum of the exoplanet HD 189733b	2918	2	-9	0	-9	-9	-9	-9	-9	-9	0	-9	-9	-9	-9	-9	-9	0	-9	-9	-9	-9	-9	-9	0	-9	-9	-9	-9	-9	-9	0	-9	-9	-9	-9	-9	-9	0	-9	-9	-9
133	A	31	2	-9	2/3/2010	NASA/JPL	A Little Telescope Goes a Long Way	847	2	-9	0	-9	-9	-9	-9	-9	-9	0	-9	-9	-9	-9	-9	-9	0	-9	-9	-9	-9	-9	-9	0	-9	-9	-9	-9	-9	-9	0	-9	-9	-9	-9	-9	-9	0	-9	-9	-9
134	A	31	3	2	2/3/2010	Ian Sample	Ground-based telescopes join the search for extraterrestrial life	497	2	-9	1	2	0	0	0	1	0	1	2	0	1	0	0	0	0	-9	-9	-9	-9	-9	-9	0	-9	-9	-9	-9	-9	-9	0	-9	-9	-9	-9	-9	-9	1	0	0	0
135	A	32	1	-9	2/20/2009	Mumma, M. J. et al.	Strong Release of Methane on Mars in Northern Summer 2003	6066	1	-9	0	-9	-9	-9	-9	-9	-9	0	-9	-9	-9	-9	-9	-9	0	-9	-9	-9	-9	-9	-9	0	-9	-9	-9	-9	-9	-9	1	2	-9	-9	-9	-9	-9	0	-9	-9	-9
136	A	32	2	-9	1/15/2009	NASA (Marco Boldt)	Martian Methane Reveals the Red Planet Is Not a Dead Planet	1060	1	-9	0	-9	-9	-9	-9	-9	-9	0	-9	-9	-9	-9	-9	-9	0	-9	-9	-9	-9	-9	-9	1	2	1	1	1	1	0	1	2	0	1	1	0	0	0	-9	-9	-9
137	A	32	3	2	1/15/2009	Ian Sample	Giant plumes of methane on Mars may be the belches of buried microbes	810	1	-9	0	-9	-9	-9	-9	-9	-9	1	2	0	1	0	0	0	1	1	0	0	1	0	0	1	2	1	0	1	1	0	0	-9	-9	-9	-9	-9	-9	0	-9	-9	-9
138	A	32	3	1	1/6/2009	Kenneth Chang	Methane on Mars: Sign of subsurface life?	668	1	-9	0	-9	-9	-9	-9	-9	-9	0	-9	-9	-9	-9	-9	-9	0	-9	-9	-9	-9	-9	-9	1	2	1	1	0	1	1	0	-9	-9	-9	-9	-9	-9	0	-9	-9	-9
139	A	33	1	-9	3/20/2008	Swain, M. R. et al.	The presence of methane in the atmosphere of an extrasolar planet	3320	2	-9	0	-9	-9	-9	-9	-9	-9	0	-9	-9	-9	-9	-9	-9	0	-9	-9	-9	-9	-9	-9	0	-9	-9	-9	-9	-9	-9	0	-9	-9	-9	-9	-9	-9	0	-9	-9	-9
140	A	33	2	-9	3/19/2008	European Space Agency	Hubble finds first organic molecule on extrasolar planet	780	2	-9	1	3	0	1	0	0	0	1	2	0	1	1	0	0	0	-9	-9	-9	-9	-9	-9	0	-9	-9	-9	-9	-9	-9	0	-9	-9	-9	-9	-9	-9	1	0	1	0
141	A	33	3	1	3/20/2008	Dennis Overbye	Stuff of Life (but Not Life Itself) Is Detected on a Distant Planet	912	2	-9	0	-9	-9	-9	-9	-9	-9	0	-9	-9	-9	-9	-9	-9	0	-9	-9	-9	-9	-9	-9	0	-9	-9	-9	-9	-9	-9	0	-9	-9	-9	-9	-9	-9	0	-9	-9	-9
142	A	34	1	-9	4/3/2007	Kiang, N. Y. et al.	Spectral Signatures of Photosynthesis. II. Coevolution with Other Stars And The Atmosphere on Extrasolar Worlds	16129	5	Alternative biospheres	0	-9	-9	-9	-9	-9	-9	1	2	-9	-9	-9	-9	-9	0	-9	-9	-9	-9	-9	-9	1	2	-9	-9	-9	-9	-9	0	-9	-9	-9	-9	-9	-9	0	-9	-9	-9
143	A	34	2	-9	4/11/2007	NASA/Goddard Space Flight Center	NASA Predicts Nongreen Plants On Other Planets	681	5	Alternative biospheres	0	-9	-9	-9	-9	-9	-9	1	2	0	0	1	1	0	0	-9	-9	-9	-9	-9	-9	1	2	1	0	0	0	0	0	-9	-9	-9	-9	-9	-9	0	-9	-9	-9
144	A	34	3	2	4/11/2007	James Randerson	Alien 'plants' could be purple or yellow, say Nasa scientists	723	5	Alternative biospheres	0	-9	-9	-9	-9	-9	-9	1	2	0	0	1	0	0	0	-9	-9	-9	-9	-9	-9	1	2	1	1	0	0	0	0	-9	-9	-9	-9	-9	-9	0	-9	-9	-9
145	A	35	1	-9	2/27/2001	Friedmann, E. I. et al.	Chains of magnetite crystals in the meteorite ALH84001: Evidence of biological origin	4495	1	-9	0	-9	-9	-9	-9	-9	-9	0	-9	-9	-9	-9	-9	-9	1	2	-9	-9	-9	-9	-9	1	2	-9	-9	-9	-9	-9	0	-9	-9	-9	-9	-9	-9	0	-9	-9	-9
146	A	35	1	-9	2/27/2001	Thomas-Keprta, K. L. et al.	Truncated hexa-octahedral magnetite crystals in ALH84001: Presumptive biosignatures	4277	1	-9	0	-9	-9	-9	-9	-9	-9	0	-9	-9	-9	-9	-9	-9	1	4	-9	-9	-9	-9	-9	1	3	-9	-9	-9	-9	-9	1	3	-9	-9	-9	-9	-9	0	-9	-9	-9
147	A	35	2	-9	2/28/2001	NASA (Shige Abe)	Scientists Find Evidence of Ancient Microbial Life on Mars	636	1	-9	0	-9	-9	-9	-9	-9	-9	0	-9	-9	-9	-9	-9	-9	1	4	1	1	1	0	0	1	4	1	1	1	0	0	0	-9	-9	-9	-9	-9	-9	0	-9	-9	-9
148	A	35	3	1	2/27/2001	Associated Press	Evidence Is Cited For Life on Mars, But Some Demur	263	1	-9	0	-9	-9	-9	-9	-9	-9	0	-9	-9	-9	-9	-9	-9	1	4	1	1	1	0	0	1	3	1	0	1	0	0	0	-9	-9	-9	-9	-9	-9	0	-9	-9	-9
149	A	35	3	2	2/27/2001	Tim Radford	New evidence of life on Mars	568	1	-9	0	-9	-9	-9	-9	-9	-9	0	-9	-9	-9	-9	-9	-9	1	4	1	0	1	0	0	1	4	0	0	1	0	0	1	3	0	1	0	0	0	0	-9	-9	-9
150	A	36	1	-9	9/17/1999	Beard, B. L. et al.	Iron Isotope Biosignatures	4528	5	Biosignature detection method	0	-9	-9	-9	-9	-9	-9	0	-9	-9	-9	-9	-9	-9	0	-9	-9	-9	-9	-9	-9	0	-9	-9	-9	-9	-9	-9	0	-9	-9	-9	-9	-9	-9	0	-9	-9	-9
151	A	36	1	-9	9/17/1999	Mandernack, K. W. et al.	Oxygen and Iron Isotope Studies of Magnetite Produced by Magnetotactic Bacteria	6581	5	Biosignature detection method	0	-9	-9	-9	-9	-9	-9	0	-9	-9	-9	-9	-9	-9	0	-9	-9	-9	-9	-9	-9	0	-9	-9	-9	-9	-9	-9	0	-9	-9	-9	-9	-9	-9	0	-9	-9	-9
152	A	36	2	-9	9/16/1999	University of Wisconsin-Madison (Terry Devitt)	Tracks in iron provide an insightful map of microbial world	749	5	Biosignature detection method	0	-9	-9	-9	-9	-9	-9	1	2	0	1	1	0	0	0	-9	-9	-9	-9	-9	-9	0	-9	-9	-9	-9	-9	-9	0	-9	-9	-9	-9	-9	-9	0	-9	-9	-9
153	A	36	3	1	9/21/2001	Reuters	Iron May Hold Traces Of Ancient Microbes	673	5	Biosignature detection method	0	-9	-9	-9	-9	-9	-9	1	2	0	0	1	0	0	0	-9	-9	-9	-9	-9	-9	0	-9	-9	-9	-9	-9	-9	0	-9	-9	-9	-9	-9	-9	0	-9	-9	-9
154	A	37	1	-9	2/10/2021	Villanueva, G. L. et al.	Water heavily fractionated as it ascends on Mars as revealed by ExoMars/NOMAD	7671	1	-9	0	-9	-9	-9	-9	-9	-9	0	-9	-9	-9	-9	-9	-9	0	-9	-9	-9	-9	-9	-9	0	-9	-9	-9	-9	-9	-9	0	-9	-9	-9	-9	-9	-9	0	-9	-9	-9
155	A	37	1	-9	2/10/2021	Korablev, O. et al.	Transient HCl in the atmosphere of Mars	8894	1	-9	0	-9	-9	-9	-9	-9	-9	0	-9	-9	-9	-9	-9	-9	0	-9	-9	-9	-9	-9	-9	0	-9	-9	-9	-9	-9	-9	0	-9	-9	-9	-9	-9	-9	0	-9	-9	-9
156	A	37	2	-9	2/10/2021	European Space Agency	Exomars Discovers New Gas and Traces Water Loss on Mars	1397	1	-9	0	-9	-9	-9	-9	-9	-9	0	-9	-9	-9	-9	-9	-9	0	-9	-9	-9	-9	-9	-9	0	-9	-9	-9	-9	-9	-9	0	-9	-9	-9	-9	-9	-9	0	-9	-9	-9
157	A	37	3	2	2/10/2021	Agence France-Presse	Life on Mars? Escaping water vapour offers new clues	332	1	-9	0	-9	-9	-9	-9	-9	-9	0	-9	-9	-9	-9	-9	-9	0	-9	-9	-9	-9	-9	-9	0	-9	-9	-9	-9	-9	-9	0	-9	-9	-9	-9	-9	-9	0	-9	-9	-9
158	A	38	1	-9	11/29/2021	Daly, L. et al.	Solar wind contributions to Earth’s oceans	14135	1	-9	0	-9	-9	-9	-9	-9	-9	0	-9	-9	-9	-9	-9	-9	0	-9	-9	-9	-9	-9	-9	0	-9	-9	-9	-9	-9	-9	0	-9	-9	-9	-9	-9	-9	0	-9	-9	-9
159	A	38	2	-9	11/29/2021	Curtin University	Study suggests Sun is likely an unaccounted source of the Earth’s water	559	1	-9	0	-9	-9	-9	-9	-9	-9	0	-9	-9	-9	-9	-9	-9	0	-9	-9	-9	-9	-9	-9	0	-9	-9	-9	-9	-9	-9	0	-9	-9	-9	-9	-9	-9	0	-9	-9	-9
160	A	38	2	-9	11/29/2021	University of Hawaii at Manoa	Space dust analysis could solve mystery of the origins of Earth’s water	1400	1	-9	0	-9	-9	-9	-9	-9	-9	0	-9	-9	-9	-9	-9	-9	0	-9	-9	-9	-9	-9	-9	0	-9	-9	-9	-9	-9	-9	0	-9	-9	-9	-9	-9	-9	0	-9	-9	-9
161	A	38	3	2	12/11/2021	Robin McKie	Out of this world: did Earth’s water come from icy comets and grains of space dust?	940	1	-9	0	-9	-9	-9	-9	-9	-9	0	-9	-9	-9	-9	-9	-9	0	-9	-9	-9	-9	-9	-9	1	2	0	0	1	0	0	1	2	0	0	1	0	0	0	-9	-9	-9
162	A	39	1	-9	9/1/2021	Horvath, D. G. et al.	Evidence for geologically recent explosive volcanism in Elysium Planitia, Mars	12003	1	-9	0	-9	-9	-9	-9	-9	-9	0	-9	-9	-9	-9	-9	-9	0	-9	-9	-9	-9	-9	-9	0	-9	-9	-9	-9	-9	-9	1	2	-9	-9	-9	-9	-9	0	-9	-9	-9
163	A	39	2	-9	5/10/2021	University of Arizona	Volcanoes on Mars could be active	1084	1	-9	0	-9	-9	-9	-9	-9	-9	0	-9	-9	-9	-9	-9	-9	0	-9	-9	-9	-9	-9	-9	1	2	0	0	1	0	0	1	2	1	0	1	0	0	0	-9	-9	-9
164	A	39	3	1	9/20/2021	Jonathan O’Callaghan	Signs of Recent Volcanic Eruption on Mars Hint at Habitats for Life	823	1	-9	0	-9	-9	-9	-9	-9	-9	1	2	0	1	0	0	0	0	-9	-9	-9	-9	-9	-9	1	2	0	1	0	0	0	1	2	1	1	1	0	0	0	-9	-9	-9
165	A	40	1	-9	3/16/2020	Rodriguez, J. A. P. et al.	The Chaotic Terrains of Mercury Reveal a History of Planetary Volatile Retention and Loss in the Innermost Solar System	8259	1	-9	0	-9	-9	-9	-9	-9	-9	0	-9	-9	-9	-9	-9	-9	0	-9	-9	-9	-9	-9	-9	0	-9	-9	-9	-9	-9	-9	1	2	-9	-9	-9	-9	-9	0	-9	-9	-9
166	A	40	2	-9	3/16/2020	Planetary Science Institute	Vast Collapsed Terrains on Mercury Might be Windows Into Ancient – Possibly Habitable – Volatile-Rich Materials	854	1	-9	0	-9	-9	-9	-9	-9	-9	1	2	0	0	1	0	0	0	-9	-9	-9	-9	-9	-9	1	2	0	0	1	0	0	1	2	1	0	1	0	0	0	-9	-9	-9
167	A	40	3	1	3/24/2020	Shannon Hall	Life on the Planet Mercury? ‘It’s Not Completely Nuts’	746	1	-9	0	-9	-9	-9	-9	-9	-9	1	2	0	1	0	0	0	0	-9	-9	-9	-9	-9	-9	1	2	1	0	0	0	0	1	2	1	0	1	0	0	0	-9	-9	-9
168	A	41	1	-9	12/22/2020	Bryson, S. et al.	The Occurrence of Rocky Habitable-zone Planets around Solar-like Stars from Kepler Data	25901	2	-9	0	-9	-9	-9	-9	-9	-9	0	-9	-9	-9	-9	-9	-9	0	-9	-9	-9	-9	-9	-9	0	-9	-9	-9	-9	-9	-9	0	-9	-9	-9	-9	-9	-9	0	-9	-9	-9
169	A	41	2	-9	10/29/2020	SETI Institute	How Many Habitable Planets are Out There?	688	2	-9	0	-9	-9	-9	-9	-9	-9	0	-9	-9	-9	-9	-9	-9	0	-9	-9	-9	-9	-9	-9	0	-9	-9	-9	-9	-9	-9	1	2	0	1	0	0	0	0	-9	-9	-9
170	A	41	3	1	11/5/2020	Dennis Overbye	Looking for Another Earth? Here Are 300 Million, Maybe	1328	2	-9	0	-9	-9	-9	-9	-9	-9	0	-9	-9	-9	-9	-9	-9	0	-9	-9	-9	-9	-9	-9	0	-9	-9	-9	-9	-9	-9	1	2	1	0	0	0	0	0	-9	-9	-9
171	A	42	1	-9	6/15/2020	Westby, T. et al.	The Astrobiological Copernican Weak and Strong Limits for Intelligent Life	14676	4	-9	0	-9	-9	-9	-9	-9	-9	0	-9	-9	-9	-9	-9	-9	0	-9	-9	-9	-9	-9	-9	1	3	-9	-9	-9	-9	-9	1	3	-9	-9	-9	-9	-9	0	-9	-9	-9
172	A	42	2	-9	6/15/2020	University of Nottingham	Research sheds new light on intelligent life existing across the Galaxy	582	4	-9	0	-9	-9	-9	-9	-9	-9	1	2	0	1	0	0	0	0	-9	-9	-9	-9	-9	-9	1	3	1	1	1	0	0	0	-9	-9	-9	-9	-9	-9	0	-9	-9	-9
173	A	42	3	2	6/15/2020	Nicola Davis	Scientists say most likely number of contactable alien civilisations is 36	899	4	-9	0	-9	-9	-9	-9	-9	-9	1	2	0	0	1	0	0	0	-9	-9	-9	-9	-9	-9	1	3	1	1	1	1	0	0	-9	-9	-9	-9	-9	-9	0	-9	-9	-9
174	A	43	1	-9	6/26/2019	Costard, F. et al.	The Lomonosov Crater Impact Event: A Possible Mega-Tsunami Source on Mars	8365	1	-9	0	-9	-9	-9	-9	-9	-9	0	-9	-9	-9	-9	-9	-9	0	-9	-9	-9	-9	-9	-9	0	-9	-9	-9	-9	-9	-9	0	-9	-9	-9	-9	-9	-9	0	-9	-9	-9
175	A	43	2	-9	7/31/2019	Eos-AGU (Laurent G. J. Montési)	Lomonosov: The Crater That Started a Martian Mega Tsunami	296	1	-9	0	-9	-9	-9	-9	-9	-9	0	-9	-9	-9	-9	-9	-9	0	-9	-9	-9	-9	-9	-9	0	-9	-9	-9	-9	-9	-9	0	-9	-9	-9	-9	-9	-9	0	-9	-9	-9
176	A	43	3	1	7/30/2019	Robin George Andrews	When a Mega-Tsunami Drowned Mars, This Spot May Have Been Ground Zero	720	1	-9	0	-9	-9	-9	-9	-9	-9	0	-9	-9	-9	-9	-9	-9	0	-9	-9	-9	-9	-9	-9	1	2	0	1	1	0	0	1	2	0	0	1	0	0	0	-9	-9	-9
177	A	44	1	-9	10/28/2019	Belilla, J. et al.	Hyperdiverse archaea near life limits at the polyextreme geothermal Dallol area	12235	3	-9	0	-9	-9	-9	-9	-9	-9	0	-9	-9	-9	-9	-9	-9	0	-9	-9	-9	-9	-9	-9	0	-9	-9	-9	-9	-9	-9	0	-9	-9	-9	-9	-9	-9	0	-9	-9	-9
178	A	44	2	-9	11/22/2019	Spanish Foundation for Science and Technology - Plataforma SINC	Scientists find a place on Earth where there is no life	790	3	-9	0	-9	-9	-9	-9	-9	-9	0	-9	-9	-9	-9	-9	-9	0	-9	-9	-9	-9	-9	-9	0	-9	-9	-9	-9	-9	-9	0	-9	-9	-9	-9	-9	-9	0	-9	-9	-9
179	A	44	3	1	11/1/2019	Robin George Andrews	They Didn’t Find Life in a Hopeless Place	739	3	-9	1	2	0	0	0	0	1	0	-9	-9	-9	-9	-9	-9	0	-9	-9	-9	-9	-9	-9	1	2	0	0	0	0	1	1	2	0	0	1	0	0	0	-9	-9	-9
180	A	45	1	-9	5/29/2018	Barr, A. C. et al.	Interior structures and tidal heating in the TRAPPIST-1 planets	13835	2	-9	0	-9	-9	-9	-9	-9	-9	0	-9	-9	-9	-9	-9	-9	0	-9	-9	-9	-9	-9	-9	1	2	-9	-9	-9	-9	-9	1	2	-9	-9	-9	-9	-9	0	-9	-9	-9
181	A	45	2	-9	1/23/2018	Planetary Science Institute	TRAPPIST-1 System Planets Potentially Habitable	490	2	-9	0	-9	-9	-9	-9	-9	-9	0	-9	-9	-9	-9	-9	-9	0	-9	-9	-9	-9	-9	-9	0	-9	-9	-9	-9	-9	-9	1	3	1	0	1	0	0	0	-9	-9	-9
182	A	45	3	2	1/23/2018	Alan Yuhas	Two planets in unusual star system are very likely habitable, scientists say	667	2	-9	0	-9	-9	-9	-9	-9	-9	1	2	0	1	0	0	0	0	-9	-9	-9	-9	-9	-9	0	-9	-9	-9	-9	-9	-9	1	3	1	1	1	0	0	0	-9	-9	-9
183	A	46	1	-9	2/23/2017	Gillon, M. et al.	Seven temperate terrestrial planets around the nearby ultracool dwarf star TRAPPIST-1	9010	2	-9	0	-9	-9	-9	-9	-9	-9	0	-9	-9	-9	-9	-9	-9	0	-9	-9	-9	-9	-9	-9	0	-9	-9	-9	-9	-9	-9	0	-9	-9	-9	-9	-9	-9	0	-9	-9	-9
184	A	46	2	-9	2/22/2017	European Southern Observatory	Ultracool Dwarf and the Seven Planets	1262	2	-9	0	-9	-9	-9	-9	-9	-9	0	-9	-9	-9	-9	-9	-9	0	-9	-9	-9	-9	-9	-9	0	-9	-9	-9	-9	-9	-9	1	2	0	1	0	0	0	0	-9	-9	-9
185	A	46	2	-9	2/22/2017	NASA	NASA Telescope Reveals Largest Batch of Earth-Size, Habitable-Zone Planets Around Single Star	1329	2	-9	0	-9	-9	-9	-9	-9	-9	1	2	0	0	0	1	0	0	-9	-9	-9	-9	-9	-9	0	-9	-9	-9	-9	-9	-9	1	2	0	1	1	1	0	0	-9	-9	-9
186	A	46	3	2	2/24/2017	Ian Sample	Exoplanet discovery: seven Earth-sized planets found orbiting nearby star	1225	2	-9	1	2	0	0	1	0	0	1	2	0	0	1	0	0	0	-9	-9	-9	-9	-9	-9	1	2	0	0	1	0	0	1	2	0	1	1	0	0	1	0	0	1
187	A	46	3	2	2/22/2017	Stuart Clark	Discovery of new exoplanets is a lottery win for astronomers seeking alien life	659	2	-9	0	-9	-9	-9	-9	-9	-9	1	2	1	0	0	0	0	0	-9	-9	-9	-9	-9	-9	1	2	0	1	0	0	0	0	-9	-9	-9	-9	-9	-9	0	-9	-9	-9
188	A	46	3	1	2/22/2017	Kenneth Chang	7 Earth-Size Planets Orbit Dwarf Star, NASA and European Astronomers Say	1606	2	-9	1	2	0	1	1	1	0	1	0	0	0	1	1	0	0	-9	-9	-9	-9	-9	-9	1	2	0	1	0	1	0	1	2	0	1	0	1	0	1	0	0	1
189	A	47	1	-9	8/31/2017	Bourrier, V. et al.	Temporal Evolution of the High-energy Irradiation and Water Content of TRAPPIST-1 Exoplanets	15094	2	-9	0	-9	-9	-9	-9	-9	-9	0	-9	-9	-9	-9	-9	-9	0	-9	-9	-9	-9	-9	-9	0	-9	-9	-9	-9	-9	-9	0	-9	-9	-9	-9	-9	-9	0	-9	-9	-9
190	A	47	2	-9	8/31/2017	European Space Agency	Hubble delivers first hints of possible water content of TRAPPIST-1 planets	929	2	-9	0	-9	-9	-9	-9	-9	-9	0	-9	-9	-9	-9	-9	-9	0	-9	-9	-9	-9	-9	-9	0	-9	-9	-9	-9	-9	-9	1	2	0	1	0	0	0	0	-9	-9	-9
191	A	47	3	2	8/31/2017	Nicola Davis	Four of seven Earth-sized exoplanets may have large quantities of water	623	2	-9	1	2	0	1	0	0	0	0	-9	-9	-9	-9	-9	-9	0	-9	-9	-9	-9	-9	-9	1	2	1	0	0	1	0	1	2	0	0	0	1	0	0	-9	-9	-9
192	A	48	1	-9	11/1/2017	Levin, S. R. et al.	Darwin's aliens	6850	5	Universal natural selection	0	-9	-9	-9	-9	-9	-9	0	-9	-9	-9	-9	-9	-9	0	-9	-9	-9	-9	-9	-9	1	2	-9	-9	-9	-9	-9	1	2	-9	-9	-9	-9	-9	0	-9	-9	-9
193	A	48	2	-9	10/31/2017	University of Oxford	Aliens may be more like us than we think	674	5	Universal natural selection	0	-9	-9	-9	-9	-9	-9	0	-9	-9	-9	-9	-9	-9	0	-9	-9	-9	-9	-9	-9	0	-9	-9	-9	-9	-9	-9	1	2	0	0	1	0	0	0	-9	-9	-9
194	A	48	3	2	11/3/2017	Stuart Clark	What Darwin’s theories tell us about the shape alien life will take	833	5	Universal natural selection	0	-9	-9	-9	-9	-9	-9	0	-9	-9	-9	-9	-9	-9	0	-9	-9	-9	-9	-9	-9	0	-9	-9	-9	-9	-9	-9	0	-9	-9	-9	-9	-9	-9	0	-9	-9	-9
195	A	49	1	-9	5/10/2016	Morton, T. D. et al.	False Positive Probabilities for all Kepler Objects of Interest: 1284 Newly Validated Planets and 428 Likely False Positives	12169	2	-9	0	-9	-9	-9	-9	-9	-9	0	-9	-9	-9	-9	-9	-9	0	-9	-9	-9	-9	-9	-9	0	-9	-9	-9	-9	-9	-9	0	-9	-9	-9	-9	-9	-9	0	-9	-9	-9
196	A	49	2	-9	5/10/2016	NASA	NASA’s Kepler Mission Announces Largest Collection of Planets Ever Discovered	752	2	-9	0	-9	-9	-9	-9	-9	-9	1	2	0	0	0	1	0	0	-9	-9	-9	-9	-9	-9	0	-9	-9	-9	-9	-9	-9	0	-9	-9	-9	-9	-9	-9	0	-9	-9	-9
197	A	49	2	-9	5/10/2016	Princeton University (Morgan Kelly)	More than 1,200 new planets confirmed using new technique for verifying Kepler data	1358	2	-9	0	-9	-9	-9	-9	-9	-9	0	-9	-9	-9	-9	-9	-9	0	-9	-9	-9	-9	-9	-9	0	-9	-9	-9	-9	-9	-9	0	-9	-9	-9	-9	-9	-9	0	-9	-9	-9
198	A	49	3	2	5/10/2016	Alan Yuhas	More than 1,200 new planets discovered through Nasa's Kepler space telescope	801	2	-9	1	2	0	0	0	1	0	0	-9	-9	-9	-9	-9	-9	0	-9	-9	-9	-9	-9	-9	0	-9	-9	-9	-9	-9	-9	1	2	0	0	1	0	0	0	-9	-9	-9
199	A	50	1	-9	8/10/2016	Kostov, V. B. et al.	Kepler-1647b: the largest and longest-period Kepler transiting circumbinary planet	18886	2	-9	0	-9	-9	-9	-9	-9	-9	0	-9	-9	-9	-9	-9	-9	0	-9	-9	-9	-9	-9	-9	0	-9	-9	-9	-9	-9	-9	1	2	-9	-9	-9	-9	-9	0	-9	-9	-9
200	A	50	2	-9	6/14/2016	NASA	New planet is largest discovered that orbits two suns	610	2	-9	0	-9	-9	-9	-9	-9	-9	0	-9	-9	-9	-9	-9	-9	0	-9	-9	-9	-9	-9	-9	0	-9	-9	-9	-9	-9	-9	1	2	0	1	0	0	0	0	-9	-9	-9
201	A	50	3	2	6/13/2016	Nicola Davis	New Jupiter-like planet is largest yet discovered orbiting two stars	811	2	-9	0	-9	-9	-9	-9	-9	-9	0	-9	-9	-9	-9	-9	-9	0	-9	-9	-9	-9	-9	-9	1	2	0	0	1	0	0	1	2	0	0	1	0	0	0	-9	-9	-9
202	A	51	1	-9	7/23/2015	Jenkins, J. M. et al.	Discovery and Validation of Kepler-452b: A 1.6-Re Super Earth Exoplanet in the Habitable Zone of a G2 Star	17482	2	-9	0	-9	-9	-9	-9	-9	-9	0	-9	-9	-9	-9	-9	-9	0	-9	-9	-9	-9	-9	-9	1	2	-9	-9	-9	-9	-9	0	-9	-9	-9	-9	-9	-9	0	-9	-9	-9
203	A	51	2	-9	7/23/2015	NASA	NASA’s Kepler Mission Discovers Bigger, Older Cousin to Earth	1476	2	-9	0	-9	-9	-9	-9	-9	-9	1	2	0	1	0	1	0	0	-9	-9	-9	-9	-9	-9	1	2	0	0	1	0	0	1	2	0	0	1	0	0	0	-9	-9	-9
204	A	51	2	-9	7/22/2015	NASA	Finding another Earth	1166	2	-9	0	-9	-9	-9	-9	-9	-9	0	-9	-9	-9	-9	-9	-9	0	-9	-9	-9	-9	-9	-9	0	-9	-9	-9	-9	-9	-9	1	2	0	1	0	0	0	0	-9	-9	-9
205	A	51	3	2	7/24/2015	Ellen Brait	Is Kepler 452b humanity's best chance to find alien life?	488	2	-9	1	2	0	1	0	0	0	1	2	1	0	0	0	0	0	-9	-9	-9	-9	-9	-9	1	2	0	1	0	1	0	1	2	0	1	0	1	0	0	-9	-9	-9
206	A	51	3	2	7/24/2015	Alan Yuhas	Earth 2.0: Nasa says scientists have found 'closest twin' outside solar system	830	2	-9	0	-9	-9	-9	-9	-9	-9	1	2	0	0	1	0	0	0	-9	-9	-9	-9	-9	-9	0	-9	-9	-9	-9	-9	-9	1	2	1	1	1	1	0	0	-9	-9	-9
207	A	51	3	1	7/23/2015	Dennis Overbye	NASA Says Data Reveals an Earth-Like Planet, Kepler 452b	827	2	-9	1	3	0	0	0	1	0	0	-9	-9	-9	-9	-9	-9	0	-9	-9	-9	-9	-9	-9	1	2	0	0	1	0	0	1	2	0	1	1	0	1	1	0	0	0
208	A	52	1	-9	3/5/2015	Villanueva, G. L. et al.	Strong water isotopic anomalies in the martian atmosphere: Probing current and ancient reservoirs	4351	1	-9	0	-9	-9	-9	-9	-9	-9	0	-9	-9	-9	-9	-9	-9	0	-9	-9	-9	-9	-9	-9	0	-9	-9	-9	-9	-9	-9	1	2	-9	-9	-9	-9	-9	0	-9	-9	-9
209	A	52	2	-9	3/5/2015	European Southern Observatory	Mars: The Planet that Lost an Ocean’s Worth of Water	854	1	-9	0	-9	-9	-9	-9	-9	-9	0	-9	-9	-9	-9	-9	-9	0	-9	-9	-9	-9	-9	-9	0	-9	-9	-9	-9	-9	-9	1	2	0	0	1	0	0	0	-9	-9	-9
210	A	52	3	1	3/5/2015	Marc Kaufman	Ancient Mars Had an Ocean, Scientists Say	989	1	-9	0	-9	-9	-9	-9	-9	-9	0	-9	-9	-9	-9	-9	-9	0	-9	-9	-9	-9	-9	-9	0	-9	-9	-9	-9	-9	-9	1	2	0	1	0	1	0	0	-9	-9	-9
211	A	52	3	2	3/5/2015	Ian Sample	Nasa finds evidence of a vast ancient ocean on Mars	1029	1	-9	0	-9	-9	-9	-9	-9	-9	0	-9	-9	-9	-9	-9	-9	0	-9	-9	-9	-9	-9	-9	1	2	0	1	1	1	0	1	4	1	0	1	1	0	0	-9	-9	-9
212	A	53	1	-9	1/27/2015	Campante, T. L. et al.	An ancient extrasolar system with five sub-Earth-size planets	15336	2	-9	0	-9	-9	-9	-9	-9	-9	0	-9	-9	-9	-9	-9	-9	0	-9	-9	-9	-9	-9	-9	1	2	-9	-9	-9	-9	-9	0	-9	-9	-9	-9	-9	-9	0	-9	-9	-9
213	A	53	2	-9	1/27/2015	University of Sydney	Ancient star system reveals Earth-sized planets forming near start of universe	608	2	-9	0	-9	-9	-9	-9	-9	-9	0	-9	-9	-9	-9	-9	-9	0	-9	-9	-9	-9	-9	-9	1	2	0	0	1	0	0	0	-9	-9	-9	-9	-9	-9	0	-9	-9	-9
214	A	53	3	2	1/27/2015	Ian Sample	Ancient planetary system with its own sun-like star found in the galaxy	650	2	-9	0	-9	-9	-9	-9	-9	-9	0	-9	-9	-9	-9	-9	-9	0	-9	-9	-9	-9	-9	-9	1	2	0	1	1	0	0	1	2	1	1	0	1	0	0	-9	-9	-9
215	A	54	1	-9	1/10/2013	Heller, R. & Barnes, R.	Exomoon Habitability Constrained by Illumination and Tidal Heating	23577	2	-9	0	-9	-9	-9	-9	-9	-9	0	-9	-9	-9	-9	-9	-9	0	-9	-9	-9	-9	-9	-9	0	-9	-9	-9	-9	-9	-9	1	2	-9	-9	-9	-9	-9	0	-9	-9	-9
216	A	54	2	-9	1/10/2013	Leibniz-Institut für Astrophysik Potsdam (AIP)	Life possible on extrasolar moons	453	2	-9	0	-9	-9	-9	-9	-9	-9	0	-9	-9	-9	-9	-9	-9	0	-9	-9	-9	-9	-9	-9	1	2	1	0	0	0	0	1	2	0	1	0	0	0	0	-9	-9	-9
217	A	54	3	2	1/13/2013	Robin McKie	Is there life on moons?	697	2	-9	0	-9	-9	-9	-9	-9	-9	0	-9	-9	-9	-9	-9	-9	0	-9	-9	-9	-9	-9	-9	1	2	1	0	1	0	0	1	2	0	1	1	0	0	0	-9	-9	-9
218	A	55	1	-9	9/27/2013	Blake, D. F. et al.	Curiosity at Gale Crater, Mars: Characterization and Analysis of the Rocknest Sand Shadow	7178	1	-9	0	-9	-9	-9	-9	-9	-9	0	-9	-9	-9	-9	-9	-9	0	-9	-9	-9	-9	-9	-9	0	-9	-9	-9	-9	-9	-9	0	-9	-9	-9	-9	-9	-9	0	-9	-9	-9
219	A	55	1	-9	9/27/2013	Stolper, E. M. et al.	The Petrochemistry of Jake_M: A Martian Mugearite	7714	1	-9	0	-9	-9	-9	-9	-9	-9	0	-9	-9	-9	-9	-9	-9	0	-9	-9	-9	-9	-9	-9	0	-9	-9	-9	-9	-9	-9	0	-9	-9	-9	-9	-9	-9	0	-9	-9	-9
220	A	55	1	-9	9/27/2013	Leshin, L. A. et al.	Volatile, Isotope, and Organic Analysis of Martian Fines with the Mars Curiosity Rover	9344	1	-9	0	-9	-9	-9	-9	-9	-9	0	-9	-9	-9	-9	-9	-9	0	-9	-9	-9	-9	-9	-9	0	-9	-9	-9	-9	-9	-9	0	-9	-9	-9	-9	-9	-9	0	-9	-9	-9
221	A	55	1	-9	9/27/2013	Bish, D. L. et al.	X-ray Diffraction Results from Mars Science Laboratory: Mineralogy of Rocknest at Gale Crater	4852	1	-9	0	-9	-9	-9	-9	-9	-9	0	-9	-9	-9	-9	-9	-9	0	-9	-9	-9	-9	-9	-9	0	-9	-9	-9	-9	-9	-9	0	-9	-9	-9	-9	-9	-9	0	-9	-9	-9
222	A	55	1	-9	9/27/2013	Meslin, P.-Y. et al.	Soil Diversity and Hydration as Observed by ChemCam at Gale Crater, Mars	9766	1	-9	0	-9	-9	-9	-9	-9	-9	0	-9	-9	-9	-9	-9	-9	0	-9	-9	-9	-9	-9	-9	0	-9	-9	-9	-9	-9	-9	0	-9	-9	-9	-9	-9	-9	0	-9	-9	-9
223	A	55	1	-9	10/1/2013	Glavin, D. P. et al.	Evidence for perchlorates and the origin of chlorinated hydrocarbons detected by SAM at the Rocknest aeolian deposit in Gale Crater	18204	1	-9	0	-9	-9	-9	-9	-9	-9	0	-9	-9	-9	-9	-9	-9	0	-9	-9	-9	-9	-9	-9	0	-9	-9	-9	-9	-9	-9	0	-9	-9	-9	-9	-9	-9	0	-9	-9	-9
224	A	55	2	-9	9/26/2013	NASA (William Steigerwald)	Curiosity’s SAM Instrument Finds Water and More in Surface Sample	899	1	-9	0	-9	-9	-9	-9	-9	-9	0	-9	-9	-9	-9	-9	-9	0	-9	-9	-9	-9	-9	-9	0	-9	-9	-9	-9	-9	-9	0	-9	-9	-9	-9	-9	-9	0	-9	-9	-9
225	A	55	3	1	9/30/2013	Kenneth Chang	Hitting Pay Dirt on Mars	1088	1	-9	0	-9	-9	-9	-9	-9	-9	0	-9	-9	-9	-9	-9	-9	0	-9	-9	-9	-9	-9	-9	1	2	0	0	1	0	0	0	-9	-9	-9	-9	-9	-9	0	-9	-9	-9
226	A	55	3	2	9/26/2013	Stuart Clark	Curiosity Mars rover hands in homework and gets top marks	564	1	-9	0	-9	-9	-9	-9	-9	-9	0	-9	-9	-9	-9	-9	-9	0	-9	-9	-9	-9	-9	-9	0	-9	-9	-9	-9	-9	-9	0	-9	-9	-9	-9	-9	-9	0	-9	-9	-9
227	A	56	1	-9	11/4/2013	Petigura, E. A. et al.	Prevalence of Earth-size planets orbiting Sun-like stars	6384	2	-9	0	-9	-9	-9	-9	-9	-9	0	-9	-9	-9	-9	-9	-9	0	-9	-9	-9	-9	-9	-9	0	-9	-9	-9	-9	-9	-9	0	-9	-9	-9	-9	-9	-9	0	-9	-9	-9
228	A	56	2	-9	11/4/2013	University of California - Berkeley	Astronomers answer key question: How common are habitable planets?	1205	2	-9	0	-9	-9	-9	-9	-9	-9	0	-9	-9	-9	-9	-9	-9	0	-9	-9	-9	-9	-9	-9	0	-9	-9	-9	-9	-9	-9	1	4	0	1	1	0	0	0	-9	-9	-9
229	A	56	3	1	11/4/2013	Dennis Overbye	Far-Off Planets Like the Earth Dot the Galaxy	1158	2	-9	0	-9	-9	-9	-9	-9	-9	1	2	0	1	0	0	0	0	-9	-9	-9	-9	-9	-9	1	2	0	1	0	0	0	1	2	0	1	1	0	0	0	-9	-9	-9
230	A	56	3	2	11/4/2013	Alok Jha	Two billion planets in our galaxy may be suitable for life	756	2	-9	0	-9	-9	-9	-9	-9	-9	0	-9	-9	-9	-9	-9	-9	0	-9	-9	-9	-9	-9	-9	1	2	0	0	0	1	0	1	3	1	1	0	0	0	0	-9	-9	-9
231	A	57	1	-9	10/17/2012	Dumusque, X. et al.	An Earth-mass planet orbiting α Centauri B	5287	2	-9	0	-9	-9	-9	-9	-9	-9	0	-9	-9	-9	-9	-9	-9	0	-9	-9	-9	-9	-9	-9	0	-9	-9	-9	-9	-9	-9	0	-9	-9	-9	-9	-9	-9	0	-9	-9	-9
232	A	57	2	-9	10/16/2012	European Southern Observatory	Planet Found in Nearest Star System to Earth	1067	2	-9	0	-9	-9	-9	-9	-9	-9	0	-9	-9	-9	-9	-9	-9	0	-9	-9	-9	-9	-9	-9	0	-9	-9	-9	-9	-9	-9	0	-9	-9	-9	-9	-9	-9	0	-9	-9	-9
233	A	57	3	2	10/17/2012	Press Association	Earth-sized planet found in solar system neighbouring the sun	813	2	-9	0	-9	-9	-9	-9	-9	-9	0	-9	-9	-9	-9	-9	-9	0	-9	-9	-9	-9	-9	-9	0	-9	-9	-9	-9	-9	-9	1	2	1	1	0	0	0	0	-9	-9	-9
234	A	57	3	1	10/16/2012	Dennis Overbye	New Planet in Neighborhood, Astronomically Speaking	866	2	-9	0	-9	-9	-9	-9	-9	-9	1	2	0	0	1	0	0	0	-9	-9	-9	-9	-9	-9	0	-9	-9	-9	-9	-9	-9	1	2	0	0	1	0	0	0	-9	-9	-9
235	A	58	1	-9	3/12/2013	Fressin, F. et al.	False Positive Rates of Kepler and the Occurrence of Planets	20470	2	-9	0	-9	-9	-9	-9	-9	-9	0	-9	-9	-9	-9	-9	-9	0	-9	-9	-9	-9	-9	-9	0	-9	-9	-9	-9	-9	-9	0	-9	-9	-9	-9	-9	-9	0	-9	-9	-9
236	A	58	2	-9	1/7/2013	Center for Astrophysics Hardvard & Smithsonian	At Least One in Six Stars Has an Earth-sized Planet	624	2	-9	0	-9	-9	-9	-9	-9	-9	0	-9	-9	-9	-9	-9	-9	0	-9	-9	-9	-9	-9	-9	0	-9	-9	-9	-9	-9	-9	0	-9	-9	-9	-9	-9	-9	0	-9	-9	-9
237	A	58	3	2	1/8/2013	Alok Jha	Kepler satellite: astronomers may have discovered 461 new planets	534	2	-9	0	-9	-9	-9	-9	-9	-9	0	-9	-9	-9	-9	-9	-9	0	-9	-9	-9	-9	-9	-9	1	2	1	1	0	0	0	1	2	1	1	0	0	0	0	-9	-9	-9
238	A	59	1	-9	2/26/2013	Tuomi, M. et al.	Signals embedded in the radial velocity noise	17111	2	-9	0	-9	-9	-9	-9	-9	-9	0	-9	-9	-9	-9	-9	-9	0	-9	-9	-9	-9	-9	-9	0	-9	-9	-9	-9	-9	-9	0	-9	-9	-9	-9	-9	-9	0	-9	-9	-9
239	A	59	2	-9	12/18/2012	UC Santa Cruz (Tim Stephens)	Closest single star like our Sun may have a habitable planet	781	2	-9	0	-9	-9	-9	-9	-9	-9	0	-9	-9	-9	-9	-9	-9	0	-9	-9	-9	-9	-9	-9	0	-9	-9	-9	-9	-9	-9	1	2	1	0	1	0	0	0	-9	-9	-9
240	A	59	2	-9	12/19/2012	Carnegie Institution for Science	Closest sun-like star may have planets	408	2	-9	0	-9	-9	-9	-9	-9	-9	0	-9	-9	-9	-9	-9	-9	0	-9	-9	-9	-9	-9	-9	0	-9	-9	-9	-9	-9	-9	1	2	0	0	1	0	0	0	-9	-9	-9
241	A	59	3	2	12/19/2012	Press Association	Habitable' planet discovered circling Tau Ceti star	452	2	-9	0	-9	-9	-9	-9	-9	-9	0	-9	-9	-9	-9	-9	-9	0	-9	-9	-9	-9	-9	-9	0	-9	-9	-9	-9	-9	-9	1	4	1	1	1	0	0	0	-9	-9	-9
242	A	60	1	-9	9/12/2011	Mayor, M. et al.	The HARPS search for southern extra-solar planets	14710	2	-9	0	-9	-9	-9	-9	-9	-9	0	-9	-9	-9	-9	-9	-9	0	-9	-9	-9	-9	-9	-9	0	-9	-9	-9	-9	-9	-9	0	-9	-9	-9	-9	-9	-9	0	-9	-9	-9
243	A	60	2	-9	9/12/2011	European Southern Observatory	Fifty New Exoplanets Discovered by HARPS	1354	2	-9	0	-9	-9	-9	-9	-9	-9	1	2	0	0	1	0	0	0	-9	-9	-9	-9	-9	-9	0	-9	-9	-9	-9	-9	-9	1	2	0	0	1	0	0	0	-9	-9	-9
244	A	60	3	1	9/12/2011	Dennis Overbye	36 Light-Years From Here, New Hope for an Earth-Like Planet	681	2	-9	0	-9	-9	-9	-9	-9	-9	1	2	0	0	0	1	0	0	-9	-9	-9	-9	-9	-9	0	-9	-9	-9	-9	-9	-9	1	2	0	0	1	0	0	0	-9	-9	-9
245	A	61	1	-9	10/15/2010	Vogt, S. S. et al.	The Lick-Carnegie Exoplanet Survey: A 3.1 M ⊕ Planet in the Habitable Zone of the Nearby M3V Star Gliese 581	11885	2	-9	0	-9	-9	-9	-9	-9	-9	1	2	-9	-9	-9	-9	-9	0	-9	-9	-9	-9	-9	-9	0	-9	-9	-9	-9	-9	-9	1	2	-9	-9	-9	-9	-9	0	-9	-9	-9
246	A	61	2	-9	9/29/2010	UC Santa Cruz (Tim Stephens)	Newly discovered planet may be first truly habitable exoplanet	1108	2	-9	0	-9	-9	-9	-9	-9	-9	0	-9	-9	-9	-9	-9	-9	0	-9	-9	-9	-9	-9	-9	1	2	0	0	1	0	0	1	2	1	1	1	0	0	0	-9	-9	-9
247	A	61	3	1	9/29/2010	Dennis Overbye	New Planet May Be Able to Nurture Organisms	1013	2	-9	0	-9	-9	-9	-9	-9	-9	1	2	0	0	1	1	0	0	-9	-9	-9	-9	-9	-9	1	3	0	1	1	0	0	1	2	1	1	1	0	0	0	-9	-9	-9
248	A	61	3	2	9/29/2010	Ian Sample	New Earth-like planet discovered	526	2	-9	0	-9	-9	-9	-9	-9	-9	0	-9	-9	-9	-9	-9	-9	0	-9	-9	-9	-9	-9	-9	1	2	0	0	1	0	0	1	2	1	1	1	0	0	0	-9	-9	-9
249	A	62	1	-9	4/1/2010	Rivkin, A. S. & Emery, J. P. et al.	Detection of ice and organics on an asteroidal surface	2148	3	-9	0	-9	-9	-9	-9	-9	-9	0	-9	-9	-9	-9	-9	-9	0	-9	-9	-9	-9	-9	-9	0	-9	-9	-9	-9	-9	-9	0	-9	-9	-9	-9	-9	-9	0	-9	-9	-9
250	A	62	1	-9	4/1/2010	Campins, H. et al.	Water ice and organics on the surface of the asteroid 24 Themis	2431	3	-9	0	-9	-9	-9	-9	-9	-9	0	-9	-9	-9	-9	-9	-9	0	-9	-9	-9	-9	-9	-9	0	-9	-9	-9	-9	-9	-9	0	-9	-9	-9	-9	-9	-9	0	-9	-9	-9
251	A	62	2	-9	4/28/2010	University of Tennessee at Knoxville	UT Scientist Finds Evidence of Water Ice on Asteroid’s Surface	612	3	-9	0	-9	-9	-9	-9	-9	-9	0	-9	-9	-9	-9	-9	-9	0	-9	-9	-9	-9	-9	-9	0	-9	-9	-9	-9	-9	-9	1	2	0	0	1	0	0	0	-9	-9	-9
252	A	62	3	2	4/28/2010	Ian Sample	Asteroid coated with ice suggests ingredients for life came from space	685	3	-9	0	-9	-9	-9	-9	-9	-9	0	-9	-9	-9	-9	-9	-9	0	-9	-9	-9	-9	-9	-9	0	-9	-9	-9	-9	-9	-9	1	2	0	0	1	0	0	0	-9	-9	-9
253	A	63	1	-9	10/29/2010	Howard, A. W. et al.	The Occurrence and Mass Distribution of Close-in Super-Earths, Neptunes, and Jupiters	3520	2	-9	0	-9	-9	-9	-9	-9	-9	0	-9	-9	-9	-9	-9	-9	0	-9	-9	-9	-9	-9	-9	0	-9	-9	-9	-9	-9	-9	0	-9	-9	-9	-9	-9	-9	0	-9	-9	-9
254	A	63	2	-9	10/28/2010	Univesity of California - Berkeley	Study says solar systems like ours may be common	767	2	-9	0	-9	-9	-9	-9	-9	-9	0	-9	-9	-9	-9	-9	-9	0	-9	-9	-9	-9	-9	-9	0	-9	-9	-9	-9	-9	-9	0	-9	-9	-9	-9	-9	-9	0	-9	-9	-9
255	A	63	3	2	10/28/2010	Ian Sample	Our galaxy may contain billions of planets with the same mass as Earth	624	2	-9	0	-9	-9	-9	-9	-9	-9	0	-9	-9	-9	-9	-9	-9	0	-9	-9	-9	-9	-9	-9	0	-9	-9	-9	-9	-9	-9	0	-9	-9	-9	-9	-9	-9	0	-9	-9	-9
256	A	64	1	-9	12/2/2010	Wolfe-Simon, F. et al.	A Bacterium That Can Grow by Using Arsenic Instead of Phosphorus	4167	3	-9	0	-9	-9	-9	-9	-9	-9	0	-9	-9	-9	-9	-9	-9	0	-9	-9	-9	-9	-9	-9	0	-9	-9	-9	-9	-9	-9	0	-9	-9	-9	-9	-9	-9	0	-9	-9	-9
257	A	64	2	-9	12/2/2010	NASA	Life built with toxic chemical: First known microbe on Earth able to thrive and reproduce using arsenic [NASA-Funded Astrobiology Research Discovers Earth Life Built With Arsenic]	686	3	-9	0	-9	-9	-9	-9	-9	-9	1	3	0	1	0	0	0	0	-9	-9	-9	-9	-9	-9	0	-9	-9	-9	-9	-9	-9	0	-9	-9	-9	-9	-9	-9	0	-9	-9	-9
258	A	64	3	1	12/2/2010	Dennis Overbye	Microbe Finds Arsenic Tasty; Redefines Life	1159	3	-9	0	-9	-9	-9	-9	-9	-9	1	2	0	1	0	0	0	0	-9	-9	-9	-9	-9	-9	1	2	0	1	0	1	0	0	-9	-9	-9	-9	-9	-9	0	-9	-9	-9
259	A	64	3	2	12/2/2010	Alok Jha	Nasa reveals bacteria that can live on arsenic instead of phosphorus	796	3	-9	0	-9	-9	-9	-9	-9	-9	1	2	0	1	0	0	0	0	-9	-9	-9	-9	-9	-9	0	-9	-9	-9	-9	-9	-9	0	-9	-9	-9	-9	-9	-9	0	-9	-9	-9
260	A	65	1	-9	10/27/2007	von Bloh, W. et al.	The habitability of super-Earths in Gliese 581	6115	2	-9	0	-9	-9	-9	-9	-9	-9	0	-9	-9	-9	-9	-9	-9	0	-9	-9	-9	-9	-9	-9	1	2	-9	-9	-9	-9	-9	1	4	-9	-9	-9	-9	-9	0	-9	-9	-9
261	A	65	2	-9	6/14/2007	University of Texas at Arlington	Habitable planet identified by UT Arlington astronomer and team	628	2	-9	0	-9	-9	-9	-9	-9	-9	0	-9	-9	-9	-9	-9	-9	0	-9	-9	-9	-9	-9	-9	0	-9	-9	-9	-9	-9	-9	1	4	1	1	1	0	0	0	-9	-9	-9
262	A	65	3	1	6/12/2007	Dennis Overbye	A Planet Is Too Hot for Life, but Another May Be Just Right	818	2	-9	0	-9	-9	-9	-9	-9	-9	0	-9	-9	-9	-9	-9	-9	0	-9	-9	-9	-9	-9	-9	1	2	0	0	1	0	0	1	2	1	0	1	1	0	0	-9	-9	-9
263	A	66	1	-9	5/25/2007	Udry, S. et al.	The HARPS search for southern extra-solar planets - XI. Super-Earths (5 and 8 M) in a 3-planet system	3730	2	-9	0	-9	-9	-9	-9	-9	-9	0	-9	-9	-9	-9	-9	-9	0	-9	-9	-9	-9	-9	-9	0	-9	-9	-9	-9	-9	-9	1	2	-9	-9	-9	-9	-9	0	-9	-9	-9
264	A	66	2	-9	4/25/2007	European Southern Observatory	Astronomers Find First Earth-like Planet in Habitable Zone	1110	2	-9	0	-9	-9	-9	-9	-9	-9	0	-9	-9	-9	-9	-9	-9	0	-9	-9	-9	-9	-9	-9	0	-9	-9	-9	-9	-9	-9	1	2	1	0	1	0	0	0	-9	-9	-9
265	A	66	3	2	4/25/2007	Ian Sample	Second Earth' found, 20 light years away	294	2	-9	0	-9	-9	-9	-9	-9	-9	0	-9	-9	-9	-9	-9	-9	0	-9	-9	-9	-9	-9	-9	1	3	0	0	1	0	0	1	2	0	0	1	0	0	0	-9	-9	-9
266	A	66	3	1	4/25/2007	Dennis Overbye	New Planet Could Be Earthlike, Scientists Say	718	2	-9	0	-9	-9	-9	-9	-9	-9	0	-9	-9	-9	-9	-9	-9	0	-9	-9	-9	-9	-9	-9	0	-9	-9	-9	-9	-9	-9	1	2	0	0	1	0	0	0	-9	-9	-9
267	A	67	1	-9	3/1/2008	Fischer, D. A. et al.	Five Planets Orbiting 55 Cancri	11862	2	-9	0	-9	-9	-9	-9	-9	-9	0	-9	-9	-9	-9	-9	-9	0	-9	-9	-9	-9	-9	-9	0	-9	-9	-9	-9	-9	-9	0	-9	-9	-9	-9	-9	-9	0	-9	-9	-9
268	A	67	2	-9	11/6/2007	University of California - Berkeley (Robert Sanders)	Record 5th planet found around nearby star	1118	2	-9	0	-9	-9	-9	-9	-9	-9	0	-9	-9	-9	-9	-9	-9	0	-9	-9	-9	-9	-9	-9	0	-9	-9	-9	-9	-9	-9	0	-9	-9	-9	-9	-9	-9	0	-9	-9	-9
269	A	67	3	2	11/7/2007	Ian Sample	Could this be Earth's near twin? Introducing planet 55 Cancri f	1152	2	-9	0	-9	-9	-9	-9	-9	-9	1	2	0	1	0	0	0	0	-9	-9	-9	-9	-9	-9	0	-9	-9	-9	-9	-9	-9	1	2	0	0	1	0	0	0	-9	-9	-9
270	A	67	3	1	11/6/2007	Dennis Overbye	A Planetary System That Looks Familiar	834	2	-9	0	-9	-9	-9	-9	-9	-9	0	-9	-9	-9	-9	-9	-9	0	-9	-9	-9	-9	-9	-9	1	2	0	0	1	0	0	1	2	0	0	1	0	0	0	-9	-9	-9
271	A	68	1	-9	3/10/2006	Porco, C. C. et al.	Cassini Observes the Active South Pole of Enceladus	9478	1	-9	0	-9	-9	-9	-9	-9	-9	0	-9	-9	-9	-9	-9	-9	0	-9	-9	-9	-9	-9	-9	0	-9	-9	-9	-9	-9	-9	0	-9	-9	-9	-9	-9	-9	0	-9	-9	-9
272	A	68	1	-9	3/10/2006	Spencer, J. R. et al.	Cassini Encounters Enceladus: Background and the Discovery of a South Polar Hot Spot	5593	1	-9	0	-9	-9	-9	-9	-9	-9	0	-9	-9	-9	-9	-9	-9	0	-9	-9	-9	-9	-9	-9	0	-9	-9	-9	-9	-9	-9	0	-9	-9	-9	-9	-9	-9	0	-9	-9	-9
273	A	68	2	-9	3/10/2006	NASA	NASA's Cassini Discovers Potential Liquid Water On Enceladus	679	1	-9	0	-9	-9	-9	-9	-9	-9	0	-9	-9	-9	-9	-9	-9	0	-9	-9	-9	-9	-9	-9	0	-9	-9	-9	-9	-9	-9	1	2	0	0	1	0	0	0	-9	-9	-9
274	A	68	3	1	3/10/2006	Kenneth Chang	Saturn Moon Has Geysers, Hinting Life Is a Possibility	735	1	-9	0	-9	-9	-9	-9	-9	-9	0	-9	-9	-9	-9	-9	-9	0	-9	-9	-9	-9	-9	-9	1	2	1	0	0	0	0	1	2	0	1	1	0	1	0	-9	-9	-9
275	A	69	1	-9	8/22/2003	Bandfield, J. L. et al.	Spectroscopic Identification of Carbonate Minerals in the Martian Dust	4142	1	-9	0	-9	-9	-9	-9	-9	-9	0	-9	-9	-9	-9	-9	-9	0	-9	-9	-9	-9	-9	-9	0	-9	-9	-9	-9	-9	-9	0	-9	-9	-9	-9	-9	-9	0	-9	-9	-9
276	A	69	2	-9	8/25/2003	Arizona State University	New Findings Could Dash Hopes For Past Oceans On Mars	1129	1	-9	0	-9	-9	-9	-9	-9	-9	0	-9	-9	-9	-9	-9	-9	0	-9	-9	-9	-9	-9	-9	0	-9	-9	-9	-9	-9	-9	0	-9	-9	-9	-9	-9	-9	0	-9	-9	-9
277	A	69	3	2	8/22/2003	Tim Radford	Cold water thrown on Mars theory	681	1	-9	0	-9	-9	-9	-9	-9	-9	0	-9	-9	-9	-9	-9	-9	0	-9	-9	-9	-9	-9	-9	0	-9	-9	-9	-9	-9	-9	0	-9	-9	-9	-9	-9	-9	0	-9	-9	-9
278	A	70	1	-9	10/27/2000	Weiss, B. P. et al.	A Low Temperature Transfer of ALH84001 from Mars to Earth	5907	1	-9	0	-9	-9	-9	-9	-9	-9	0	-9	-9	-9	-9	-9	-9	0	-9	-9	-9	-9	-9	-9	0	-9	-9	-9	-9	-9	-9	0	-9	-9	-9	-9	-9	-9	0	-9	-9	-9
279	A	70	2	-9	10/30/2000	Vanderbilt University	Analysis Of Martian Meteorite Using Unique Magnetic Microscope	1409	1	-9	0	-9	-9	-9	-9	-9	-9	0	-9	-9	-9	-9	-9	-9	0	-9	-9	-9	-9	-9	-9	0	-9	-9	-9	-9	-9	-9	0	-9	-9	-9	-9	-9	-9	0	-9	-9	-9
280	A	70	3	1	10/27/2000	New York Times [no byline]	Mars Rock Could Have Carried Life, Study Shows	666	1	-9	0	-9	-9	-9	-9	-9	-9	0	-9	-9	-9	-9	-9	-9	0	-9	-9	-9	-9	-9	-9	0	-9	-9	-9	-9	-9	-9	1	4	0	1	0	0	0	0	-9	-9	-9
281	A	71	1	-9	8/16/1996	McKay, D. et al.	Search for Past Life on Mars: Possible Relic Biogenic Activity in Martian Meteorite ALH84001	8219	1	-9	0	-9	-9	-9	-9	-9	-9	0	-9	-9	-9	-9	-9	-9	1	2	-9	-9	-9	-9	-9	1	3	-9	-9	-9	-9	-9	0	-9	-9	-9	-9	-9	-9	0	-9	-9	-9
282	A	71	2	-9	8/7/1996	NASA	Meteorite Yields Evidence of Primitive Life on Early Mars	1588	1	-9	0	-9	-9	-9	-9	-9	-9	0	-9	-9	-9	-9	-9	-9	1	2	1	1	1	0	0	1	3	1	1	0	0	0	0	-9	-9	-9	-9	-9	-9	0	-9	-9	-9
283	A	71	3	1	8/7/1996	John Noble Wilford	Clues in Meteorite Seem to Show Signs of Life on Mars Long Ago	1538	1	-9	0	-9	-9	-9	-9	-9	-9	1	2	0	0	1	0	0	1	2	0	0	1	0	1	1	3	0	0	0	1	1	1	2	0	0	0	1	0	0	-9	-9	-9
284	A	71	3	1	8/8/1996	Malcolm W. Browne	Experts Say Mars Life Is Still Only Speculative	812	1	-9	0	-9	-9	-9	-9	-9	-9	0	-9	-9	-9	-9	-9	-9	0	-9	-9	-9	-9	-9	-9	1	2	0	0	0	1	0	0	-9	-9	-9	-9	-9	-9	0	-9	-9	-9
285	A	71	3	1	8/8/1996	John Noble Wilford	Replying to Skeptics, NASA Defends Claims About Mars	1529	1	-9	0	-9	-9	-9	-9	-9	-9	0	-9	-9	-9	-9	-9	-9	1	2	0	0	1	1	0	0	-9	-9	-9	-9	-9	-9	0	-9	-9	-9	-9	-9	-9	0	-9	-9	-9
286	A	71	3	1	8/13/1996	John Noble Wilford	Mars and Its Meteorites Targets of New Research	2117	1	-9	1	2	0	1	0	0	0	1	3	0	0	0	1	0	0	-9	-9	-9	-9	-9	-9	1	2	0	1	0	1	0	1	2	0	1	0	1	0	0	-9	-9	-9
287	A	72	1	-9	12/19/2009	Swain, M. R. et al.	MOLECULAR SIGNATURES IN THE NEAR-INFRARED DAYSIDE SPECTRUM OF HD 189733b	3815	2	-9	0	-9	-9	-9	-9	-9	-9	0	-9	-9	-9	-9	-9	-9	0	-9	-9	-9	-9	-9	-9	0	-9	-9	-9	-9	-9	-9	0	-9	-9	-9	-9	-9	-9	0	-9	-9	-9
288	A	72	2	-9	12/10/2008	ESA	Hubble finds carbon dioxide on an extrasolar planet	693	2	-9	1	2	0	1	0	0	0	1	2	0	1	0	0	0	0	-9	-9	-9	-9	-9	-9	0	-9	-9	-9	-9	-9	-9	0	-9	-9	-9	-9	-9	-9	0	-9	-9	-9
289	A	72	3	1	12/10/2008	Kenneth Chang	Carbon Dioxide (No S.U.V.’s) Detected on Distant Planet	458	2	-9	0	-9	-9	-9	-9	-9	-9	0	-9	-9	-9	-9	-9	-9	0	-9	-9	-9	-9	-9	-9	0	-9	-9	-9	-9	-9	-9	0	-9	-9	-9	-9	-9	-9	0	-9	-9	-9
290	A	73	1	-9	1/9/2008	Meyer, M. R. et al.	Evolution of Mid-Infrared Excess around Sun-like Stars: Constraints on Models of Terrestrial Planet Formation	4164	2	-9	0	-9	-9	-9	-9	-9	-9	0	-9	-9	-9	-9	-9	-9	0	-9	-9	-9	-9	-9	-9	0	-9	-9	-9	-9	-9	-9	0	-9	-9	-9	-9	-9	-9	0	-9	-9	-9
291	A	73	2	-9	2/17/2008	NASA/JPL	Many, Perhaps Most, Nearby Sun-Like Stars May Form Rocky Planets	866	2	-9	0	-9	-9	-9	-9	-9	-9	0	-9	-9	-9	-9	-9	-9	0	-9	-9	-9	-9	-9	-9	0	-9	-9	-9	-9	-9	-9	1	2	0	1	0	0	0	0	-9	-9	-9
292	A	73	3	2	2/18/2008	Alok Jha	New estimate raises chances of life on other planets	454	2	-9	0	-9	-9	-9	-9	-9	-9	0	-9	-9	-9	-9	-9	-9	0	-9	-9	-9	-9	-9	-9	0	-9	-9	-9	-9	-9	-9	1	2	0	1	0	0	0	0	-9	-9	-9
293	A	74	1	-9	6/18/2015	Blamey, N. et al.	Evidence for methane in Martian meteorites	7300	1	-9	0	-9	-9	-9	-9	-9	-9	0	-9	-9	-9	-9	-9	-9	0	-9	-9	-9	-9	-9	-9	1	2	-9	-9	-9	-9	-9	1	2	-9	-9	-9	-9	-9	0	-9	-9	-9
294	A	74	2	-9	6/18/2015	Tiffany Mayer	Martian rocks yield important clues about life on Mars	351	1	-9	0	-9	-9	-9	-9	-9	-9	1	2	0	1	0	0	0	0	-9	-9	-9	-9	-9	-9	1	2	0	1	1	0	0	1	2	0	0	1	0	0	0	-9	-9	-9
295	A	74	3	2	6/18/2015	Hannah Devlin	Methane in meteorites shows Mars soil could support life, study indicates	636	1	-9	0	-9	-9	-9	-9	-9	-9	0	-9	-9	-9	-9	-9	-9	0	-9	-9	-9	-9	-9	-9	1	2	0	1	1	0	0	1	2	1	1	0	1	0	0	-9	-9	-9
296	A	75	1	-9	5/2/2016	Gillon, M. et al.	Temperate Earth-sized planets transiting a nearby ultracool dwarf star	9596	2	-9	0	-9	-9	-9	-9	-9	-9	0	-9	-9	-9	-9	-9	-9	0	-9	-9	-9	-9	-9	-9	0	-9	-9	-9	-9	-9	-9	1	2	-9	-9	-9	-9	-9	0	-9	-9	-9
297	A	75	2	-9	5/2/2016	ESO	Three potentially habitable worlds found around nearby ultracool dwarf star	734	2	-9	1	2	0	0	1	0	0	1	3	0	1	1	0	0	0	-9	-9	-9	-9	-9	-9	0	-9	-9	-9	-9	-9	-9	1	2	1	1	0	0	0	0	-9	-9	-9
298	A	75	2	-9	5/2/2016	University of California - San Diego	Three Earth-sized planets found orbiting a tiny nearby star	863	2	-9	1	2	0	0	1	0	0	0	-9	-9	-9	-9	-9	-9	0	-9	-9	-9	-9	-9	-9	1	3	0	1	1	0	0	1	3	0	1	1	0	0	0	-9	-9	-9
299	A	75	3	2	5/2/2016	Ian Sample	Could these newly-discovered planets orbiting an ultracool dwarf host life?	741	2	-9	1	2	0	1	0	0	0	1	2	0	1	1	0	0	0	-9	-9	-9	-9	-9	-9	1	2	0	0	1	0	1	1	2	1	1	1	0	0	0	-9	-9	-9
300	A	76	1	-9	10/7/2021	Mangold, N. et al.	Perseverance rover reveals an ancient delta-lake system and flood deposits at Jezero crater, Mars	6191	1	-9	0	-9	-9	-9	-9	-9	-9	0	-9	-9	-9	-9	-9	-9	0	-9	-9	-9	-9	-9	-9	0	-9	-9	-9	-9	-9	-9	0	-9	-9	-9	-9	-9	-9	0	-9	-9	-9
301	A	76	2	-9	10/7/2021	University of Florida	Mars rover images help UF scientist, NASA team narrow the search for ancient life	336	1	-9	0	-9	-9	-9	-9	-9	-9	1	2	1	1	0	0	0	0	-9	-9	-9	-9	-9	-9	0	-9	-9	-9	-9	-9	-9	0	-9	-9	-9	-9	-9	-9	0	-9	-9	-9
302	A	76	3	2	10/7/2021	AFP	New images from Mars will guide search for evidence of ancient life, says study	446	1	-9	0	-9	-9	-9	-9	-9	-9	1	2	1	1	1	0	0	0	-9	-9	-9	-9	-9	-9	1	2	0	1	1	0	0	0	-9	-9	-9	-9	-9	-9	0	-9	-9	-9
303	A	77	1	-9	1/26/2010	Elsila, J. E. et al.	Cometary glycine detected in samples returned by Stardust	5862	3	-9	0	-9	-9	-9	-9	-9	-9	0	-9	-9	-9	-9	-9	-9	0	-9	-9	-9	-9	-9	-9	0	-9	-9	-9	-9	-9	-9	0	-9	-9	-9	-9	-9	-9	0	-9	-9	-9
304	A	77	2	-9	8/17/2009	NASA	NASA Researchers Make First Discovery of Life's Building Block in Comet	730	3	-9	0	-9	-9	-9	-9	-9	-9	0	-9	-9	-9	-9	-9	-9	0	-9	-9	-9	-9	-9	-9	1	2	0	0	0	1	0	1	3	0	0	0	1	0	0	-9	-9	-9
305	A	77	3	1	8/18/2009	Kenneth Chang	From a Distant Comet, a Clue to Life	583	3	-9	0	-9	-9	-9	-9	-9	-9	0	-9	-9	-9	-9	-9	-9	0	-9	-9	-9	-9	-9	-9	0	-9	-9	-9	-9	-9	-9	0	-9	-9	-9	-9	-9	-9	0	-9	-9	-9
306	A	78	1	-9	4/18/2013	Barclay, T. et al.	A SUPER-EARTH-SIZED PLANET ORBITING IN OR	7228	2	-9	0	-9	-9	-9	-9	-9	-9	1	2	-9	-9	-9	-9	-9	0	-9	-9	-9	-9	-9	-9	0	-9	-9	-9	-9	-9	-9	0	-9	-9	-9	-9	-9	-9	0	-9	-9	-9
307	A	78	1	-9	4/18/2013	Borucki, W. J. et al.	Kepler-62: A Five-Planet System with Planets of 1.4 and 1.6 Earth Radii in the Habitable Zone	12297	2	-9	0	-9	-9	-9	-9	-9	-9	0	-9	-9	-9	-9	-9	-9	0	-9	-9	-9	-9	-9	-9	0	-9	-9	-9	-9	-9	-9	0	-9	-9	-9	-9	-9	-9	0	-9	-9	-9
308	A	78	1	-9	9/18/2013	Kaltenegger, L. et al.	WATER-PLANETS IN THE HABITABLE ZONE: ATMOSPHERIC CHEMISTRY, OBSERVABLE FEATURES, AND THE CASE OF KEPLER-62e AND -62f	4579	2	-9	0	-9	-9	-9	-9	-9	-9	0	-9	-9	-9	-9	-9	-9	0	-9	-9	-9	-9	-9	-9	0	-9	-9	-9	-9	-9	-9	0	-9	-9	-9	-9	-9	-9	0	-9	-9	-9
309	A	78	2	-9	4/18/2013	Carnegie Institution for Science	New Earth-like planets found	329	2	-9	0	-9	-9	-9	-9	-9	-9	0	-9	-9	-9	-9	-9	-9	0	-9	-9	-9	-9	-9	-9	0	-9	-9	-9	-9	-9	-9	1	2	0	1	0	0	0	0	-9	-9	-9
310	A	78	2	-9	4/18/2013	University of Notre Dame	Notre Dame astrophysicist discovers 5-planet system like Earth	387	2	-9	0	-9	-9	-9	-9	-9	-9	0	-9	-9	-9	-9	-9	-9	0	-9	-9	-9	-9	-9	-9	0	-9	-9	-9	-9	-9	-9	0	-9	-9	-9	-9	-9	-9	0	-9	-9	-9
311	A	78	3	1	4/18/2013	Dennis Overbye	Two Promising Places to Live, 1,200 Light-Years From Earth	1455	2	-9	0	-9	-9	-9	-9	-9	-9	1	2	0	1	0	1	0	0	-9	-9	-9	-9	-9	-9	1	2	0	0	1	0	0	1	3	0	1	1	0	0	0	-9	-9	-9
312	A	79	1	-9	9/21/2023	Villanueva, G. et al.	Endogenous CO2 ice mixture on the surface of Europa and no detection of plume activity	4194	1	-9	0	-9	-9	-9	-9	-9	-9	0	-9	-9	-9	-9	-9	-9	0	-9	-9	-9	-9	-9	-9	0	-9	-9	-9	-9	-9	-9	0	-9	-9	-9	-9	-9	-9	0	-9	-9	-9
313	A	79	1	-9	9/21/2023	Trumbo, S. K. et al.	The distribution of CO2 on Europa indicates an internal source of carbon	4389	1	-9	0	-9	-9	-9	-9	-9	-9	0	-9	-9	-9	-9	-9	-9	0	-9	-9	-9	-9	-9	-9	0	-9	-9	-9	-9	-9	-9	1	2	-9	-9	-9	-9	-9	0	-9	-9	-9
314	A	79	2	-9	9/21/2023	AAAS	Two studies indicate CO2 on Europa’s surface originated from within the moon’s internal ocean	481	1	-9	0	-9	-9	-9	-9	-9	-9	0	-9	-9	-9	-9	-9	-9	0	-9	-9	-9	-9	-9	-9	0	-9	-9	-9	-9	-9	-9	0	-9	-9	-9	-9	-9	-9	0	-9	-9	-9
315	A	79	2	-9	9/21/2023	ESA	Webb finds carbon source on surface of Jupiter’s moon Europa	893	1	-9	0	-9	-9	-9	-9	-9	-9	0	-9	-9	-9	-9	-9	-9	0	-9	-9	-9	-9	-9	-9	0	-9	-9	-9	-9	-9	-9	1	2	0	1	0	0	0	0	-9	-9	-9
316	A	79	3	2	9/21/2023	Hannah Devlin	Scientists excited to find ocean of one of Jupiter’s moons contains carbon	690	1	-9	0	-9	-9	-9	-9	-9	-9	1	2	0	0	1	0	0	0	-9	-9	-9	-9	-9	-9	1	2	0	1	1	0	0	1	3	0	1	1	1	0	0	-9	-9	-9
317	A	80	1	-9	4/26/2023	Tsai, S.-M. et al.	Photochemically produced SO2 in the atmosphere of WASP-39b	12236	2	-9	0	-9	-9	-9	-9	-9	-9	0	-9	-9	-9	-9	-9	-9	0	-9	-9	-9	-9	-9	-9	0	-9	-9	-9	-9	-9	-9	0	-9	-9	-9	-9	-9	-9	0	-9	-9	-9
318	A	80	2	-9	11/22/2022	Harvard-Smithsonian Center for Astrophysics	An exoplanet atmosphere asNew from JWST: An Exoplanet Atmosphere as Never Seen Before never seen before	910	2	-9	0	-9	-9	-9	-9	-9	-9	1	2	0	1	0	0	0	0	-9	-9	-9	-9	-9	-9	0	-9	-9	-9	-9	-9	-9	0	-9	-9	-9	-9	-9	-9	0	-9	-9	-9
319	A	80	3	1	8/26/2022	Dennis Overbye	Webb Telescope Sees a Carbon Dioxide Atmosphere Way Out There	357	2	-9	0	-9	-9	-9	-9	-9	-9	0	-9	-9	-9	-9	-9	-9	0	-9	-9	-9	-9	-9	-9	0	-9	-9	-9	-9	-9	-9	0	-9	-9	-9	-9	-9	-9	0	-9	-9	-9
320	A	80	3	2	8/25/2022	Hannah Devlin	Webb telescope zooms in on planet beyond our solar system	572	2	-9	0	-9	-9	-9	-9	-9	-9	1	2	0	1	0	0	0	0	-9	-9	-9	-9	-9	-9	0	-9	-9	-9	-9	-9	-9	0	-9	-9	-9	-9	-9	-9	0	-9	-9	-9
321	A	81	1	-9	4/26/2001	Throop, H. et al.	Evidence for Dust Grain Growth in Young Circumstellar Disks	4701	2	-9	0	-9	-9	-9	-9	-9	-9	0	-9	-9	-9	-9	-9	-9	0	-9	-9	-9	-9	-9	-9	0	-9	-9	-9	-9	-9	-9	0	-9	-9	-9	-9	-9	-9	0	-9	-9	-9
322	A	81	2	-9	4/24/2001	University of Colorado - Boulder	First Observations Of Planetary Birth, Death Observed By Colorado Researchers	878	2	-9	0	-9	-9	-9	-9	-9	-9	0	-9	-9	-9	-9	-9	-9	0	-9	-9	-9	-9	-9	-9	0	-9	-9	-9	-9	-9	-9	0	-9	-9	-9	-9	-9	-9	0	-9	-9	-9
323	A	81	3	6	4/30/2001	Salvador Nogueira	Berçário estelar é capaz de gerar planetas, revela estudo	983	2	-9	0	-9	-9	-9	-9	-9	-9	0	-9	-9	-9	-9	-9	-9	0	-9	-9	-9	-9	-9	-9	0	-9	-9	-9	-9	-9	-9	0	-9	-9	-9	-9	-9	-9	0	-9	-9	-9
324	A	82	1	-9	1/30/2001	Dworkin, J. P. et al.	Self-assembling amphiphilic molecules: Synthesis in simulated interstellar/precometary ices	3840	3	-9	0	-9	-9	-9	-9	-9	-9	1	2	-9	-9	-9	-9	-9	0	-9	-9	-9	-9	-9	-9	0	-9	-9	-9	-9	-9	-9	1	2	-9	-9	-9	-9	-9	0	-9	-9	-9
325	A	82	2	-9	1/30/2001	NASA / Shige Abe	Scientists Find Clues That Life Began in Deep Space	556	3	-9	0	-9	-9	-9	-9	-9	-9	0	-9	-9	-9	-9	-9	-9	0	-9	-9	-9	-9	-9	-9	1	2	1	0	1	0	0	1	2	0	1	1	0	0	0	-9	-9	-9
326	A	82	3	6	1/30/2001	Salvador Nogueira	Nasa fabrica microbolha da vida no vácuo	633	3	-9	0	-9	-9	-9	-9	-9	-9	0	-9	-9	-9	-9	-9	-9	0	-9	-9	-9	-9	-9	-9	1	2	0	1	0	0	0	0	-9	-9	-9	-9	-9	-9	0	-9	-9	-9
327	A	82	3	6	1/29/2001	Reuters	Membrana celular indica que vida pode ter surgido no espaço	289	3	-9	0	-9	-9	-9	-9	-9	-9	0	-9	-9	-9	-9	-9	-9	0	-9	-9	-9	-9	-9	-9	1	2	1	1	1	0	0	1	2	0	0	1	0	0	0	-9	-9	-9
328	A	83	1	-9	3/28/2002	Bernstein, M. et al.	Racemic amino acids from the ultraviolet photolysis of interstellar ice analogues	3793	3	-9	0	-9	-9	-9	-9	-9	-9	0	-9	-9	-9	-9	-9	-9	0	-9	-9	-9	-9	-9	-9	0	-9	-9	-9	-9	-9	-9	1	3	-9	-9	-9	-9	-9	0	-9	-9	-9
329	A	83	1	-9	3/28/2002	Muñoz Caro, G. M. et al.	Amino acids from ultraviolet irradiation of interstellar ice analogues	5041	3	-9	0	-9	-9	-9	-9	-9	-9	0	-9	-9	-9	-9	-9	-9	0	-9	-9	-9	-9	-9	-9	0	-9	-9	-9	-9	-9	-9	0	-9	-9	-9	-9	-9	-9	0	-9	-9	-9
330	A	83	2	-9	5/28/2002	ESA	Is life the rule or the exception? The answer may be in the interstellar clouds	990	3	-9	0	-9	-9	-9	-9	-9	-9	0	-9	-9	-9	-9	-9	-9	0	-9	-9	-9	-9	-9	-9	0	-9	-9	-9	-9	-9	-9	1	3	0	1	1	0	0	0	-9	-9	-9
331	A	83	3	6	3/28/2002	Salvador Nogueira	Tijolos da vida podem existir no espaço	473	3	-9	0	-9	-9	-9	-9	-9	-9	0	-9	-9	-9	-9	-9	-9	0	-9	-9	-9	-9	-9	-9	0	-9	-9	-9	-9	-9	-9	1	4	0	1	0	0	0	0	-9	-9	-9
332	A	84	1	-9	5/14/2002	Barber, D. J. et al.	Origin of supposedly biogenic magnetite in the Martian meteorite Allan Hills 84001	4772	1	-9	0	-9	-9	-9	-9	-9	-9	0	-9	-9	-9	-9	-9	-9	0	-9	-9	-9	-9	-9	-9	0	-9	-9	-9	-9	-9	-9	0	-9	-9	-9	-9	-9	-9	0	-9	-9	-9
333	A	84	2	-9	5/15/2002	University of Hawaiʻi	Martian meteorite mineral not made by organisms	466	1	-9	0	-9	-9	-9	-9	-9	-9	0	-9	-9	-9	-9	-9	-9	0	-9	-9	-9	-9	-9	-9	0	-9	-9	-9	-9	-9	-9	0	-9	-9	-9	-9	-9	-9	0	-9	-9	-9
334	A	84	3	6	5/15/2002	Salvador Nogueira	Estudo refuta evidência de vida marciana	588	1	-9	0	-9	-9	-9	-9	-9	-9	0	-9	-9	-9	-9	-9	-9	1	2	0	0	1	0	0	0	-9	-9	-9	-9	-9	-9	0	-9	-9	-9	-9	-9	-9	0	-9	-9	-9
335	A	85	1	-9	2/22/2002	Sharma, A. et al.	Microbial Activity at Gigapascal Pressures	3123	3	-9	0	-9	-9	-9	-9	-9	-9	0	-9	-9	-9	-9	-9	-9	0	-9	-9	-9	-9	-9	-9	0	-9	-9	-9	-9	-9	-9	1	2	-9	-9	-9	-9	-9	0	-9	-9	-9
336	A	85	2	-9	2/21/2002	Carnegie Institution for Science	Common microbes survive pressures equal to those found at 50 kilometers inside the Earth’s crust	640	3	-9	0	-9	-9	-9	-9	-9	-9	1	2	0	1	0	0	0	0	-9	-9	-9	-9	-9	-9	0	-9	-9	-9	-9	-9	-9	1	2	0	0	1	0	0	0	-9	-9	-9
337	A	85	3	6	2/22/2002	Salvador Nogueira	Bactéria resiste a pressão alienígena	519	3	-9	0	-9	-9	-9	-9	-9	-9	0	-9	-9	-9	-9	-9	-9	0	-9	-9	-9	-9	-9	-9	0	-9	-9	-9	-9	-9	-9	1	2	1	1	1	0	0	0	-9	-9	-9
338	A	86	1	-9	6/20/2006	Raymond, S. et al.	Predicting Planets in Known Extrasolar Planetary Systems. III. Forming Terrestrial Planets	7792	2	-9	0	-9	-9	-9	-9	-9	-9	0	-9	-9	-9	-9	-9	-9	0	-9	-9	-9	-9	-9	-9	0	-9	-9	-9	-9	-9	-9	0	-9	-9	-9	-9	-9	-9	0	-9	-9	-9
339	A	86	2	-9	7/24/2006	University of Washington / Vince Stricherz	Models show one nearby star system could host Earth-like planet	830	2	-9	0	-9	-9	-9	-9	-9	-9	0	-9	-9	-9	-9	-9	-9	0	-9	-9	-9	-9	-9	-9	0	-9	-9	-9	-9	-9	-9	1	2	0	1	0	0	0	0	-9	-9	-9
340	A	86	3	5	7/24/2006	Agência Estado	Estrela próxima poderia abrigar planeta como a Terra	415	2	-9	0	-9	-9	-9	-9	-9	-9	0	-9	-9	-9	-9	-9	-9	0	-9	-9	-9	-9	-9	-9	0	-9	-9	-9	-9	-9	-9	1	2	0	1	0	0	0	0	-9	-9	-9
341	A	87	1	-9	5/18/2006	Lovis, C. et al.	An extrasolar planetary system with three Neptune-mass planets	4766	2	-9	0	-9	-9	-9	-9	-9	-9	0	-9	-9	-9	-9	-9	-9	0	-9	-9	-9	-9	-9	-9	0	-9	-9	-9	-9	-9	-9	0	-9	-9	-9	-9	-9	-9	0	-9	-9	-9
342	A	87	2	-9	5/18/2006	European Southern Observatory	Trio of Neptunes and their Belt	735	2	-9	0	-9	-9	-9	-9	-9	-9	0	-9	-9	-9	-9	-9	-9	0	-9	-9	-9	-9	-9	-9	0	-9	-9	-9	-9	-9	-9	0	-9	-9	-9	-9	-9	-9	0	-9	-9	-9
343	A	87	3	5	5/17/2006	Agência Estado	Encontrado sistema solar com planeta em zona habitável	376	2	-9	0	-9	-9	-9	-9	-9	-9	0	-9	-9	-9	-9	-9	-9	0	-9	-9	-9	-9	-9	-9	0	-9	-9	-9	-9	-9	-9	1	2	0	1	0	0	0	0	-9	-9	-9
344	A	88	1	-9	11/30/2005	Loebreton, J. P. et al.	An overview of the descent and landing of the Huygens probe on Titan	6606	1	-9	0	-9	-9	-9	-9	-9	-9	0	-9	-9	-9	-9	-9	-9	0	-9	-9	-9	-9	-9	-9	0	-9	-9	-9	-9	-9	-9	0	-9	-9	-9	-9	-9	-9	0	-9	-9	-9
345	A	88	1	-9	11/30/2005	Fulchignoni, M. et al.	In situ measurements of the physical characteristics of Titan's environment	6214	1	-9	0	-9	-9	-9	-9	-9	-9	0	-9	-9	-9	-9	-9	-9	0	-9	-9	-9	-9	-9	-9	0	-9	-9	-9	-9	-9	-9	0	-9	-9	-9	-9	-9	-9	0	-9	-9	-9
346	A	88	1	-9	11/30/2005	Bird, M. K. et al.	The vertical profile of winds on Titan	3575	1	-9	0	-9	-9	-9	-9	-9	-9	0	-9	-9	-9	-9	-9	-9	0	-9	-9	-9	-9	-9	-9	0	-9	-9	-9	-9	-9	-9	0	-9	-9	-9	-9	-9	-9	0	-9	-9	-9
347	A	88	1	-9	11/30/2005	Israel, G. et al.	Complex organic matter in Titan's atmospheric aerosols from in situ pyrolysis and analysis	3745	1	-9	0	-9	-9	-9	-9	-9	-9	0	-9	-9	-9	-9	-9	-9	0	-9	-9	-9	-9	-9	-9	0	-9	-9	-9	-9	-9	-9	0	-9	-9	-9	-9	-9	-9	0	-9	-9	-9
348	A	88	1	-9	11/30/2005	Niemann, H. B. et al.	The abundances of constituents of Titan's atmosphere from the GCMS instrument on the Huygens probe	6367	1	-9	0	-9	-9	-9	-9	-9	-9	0	-9	-9	-9	-9	-9	-9	0	-9	-9	-9	-9	-9	-9	0	-9	-9	-9	-9	-9	-9	0	-9	-9	-9	-9	-9	-9	0	-9	-9	-9
349	A	88	1	-9	11/30/2005	Tomasko, M. G. et al.	Rain, winds and haze during the Huygens probe's descent to Titan's surface	13189	1	-9	0	-9	-9	-9	-9	-9	-9	0	-9	-9	-9	-9	-9	-9	0	-9	-9	-9	-9	-9	-9	0	-9	-9	-9	-9	-9	-9	0	-9	-9	-9	-9	-9	-9	0	-9	-9	-9
350	A	88	1	-9	11/30/2005	Zarnecki, J. C. et al.	A soft solid surface on Titan as revealed by the Huygens Surface Science Package	3414	1	-9	0	-9	-9	-9	-9	-9	-9	0	-9	-9	-9	-9	-9	-9	0	-9	-9	-9	-9	-9	-9	0	-9	-9	-9	-9	-9	-9	0	-9	-9	-9	-9	-9	-9	0	-9	-9	-9
351	A	88	1	-9	8/3/2005	Schulze-Makuch, D. & Grinspoon, D.	Biologically Enhanced Energy and Carbon Cycling on Titan?	5006	1	-9	1	2	-9	-9	-9	-9	-9	1	2	-9	-9	-9	-9	-9	1	1	-9	-9	-9	-9	-9	1	2	-9	-9	-9	-9	-9	1	4	-9	-9	-9	-9	-9	0	-9	-9	-9
352	A	88	2	-9	11/30/2005	ESA	Highlights of ESA’s Huygens mission	518	1	-9	0	-9	-9	-9	-9	-9	-9	0	-9	-9	-9	-9	-9	-9	0	-9	-9	-9	-9	-9	-9	0	-9	-9	-9	-9	-9	-9	0	-9	-9	-9	-9	-9	-9	0	-9	-9	-9
353	A	88	3	6	1/4/2006	Salvador Nogueira	Cientistas defendem hipótese de haver vida em Titã, lua de Saturno	626	1	-9	0	-9	-9	-9	-9	-9	-9	0	-9	-9	-9	-9	-9	-9	0	-9	-9	-9	-9	-9	-9	1	2	1	1	1	0	0	1	2	0	0	1	0	0	0	-9	-9	-9
354	A	89	1	-9	12/21/2007	Halevy, I. et al.	A Sulfur Dioxide Climate Feedback on Early Mars	6274	1	-9	0	-9	-9	-9	-9	-9	-9	0	-9	-9	-9	-9	-9	-9	0	-9	-9	-9	-9	-9	-9	0	-9	-9	-9	-9	-9	-9	0	-9	-9	-9	-9	-9	-9	0	-9	-9	-9
355	A	89	2	-9	12/20/2007	Harvard / Steve Bradt	Sulfur dioxide may have helped maintain a warm early Mars	647	1	-9	0	-9	-9	-9	-9	-9	-9	0	-9	-9	-9	-9	-9	-9	0	-9	-9	-9	-9	-9	-9	0	-9	-9	-9	-9	-9	-9	0	-9	-9	-9	-9	-9	-9	0	-9	-9	-9
356	A	89	2	-9	12/27/2007	MIT / David Chandler	MIT, Harvard offer solution to Mars enigma	756	1	-9	0	-9	-9	-9	-9	-9	-9	0	-9	-9	-9	-9	-9	-9	0	-9	-9	-9	-9	-9	-9	0	-9	-9	-9	-9	-9	-9	0	-9	-9	-9	-9	-9	-9	0	-9	-9	-9
357	A	89	3	5	12/21/2007	BBC Brasil	Marte teria passado por espécie de efeito estufa, diz estudo	374	1	-9	0	-9	-9	-9	-9	-9	-9	0	-9	-9	-9	-9	-9	-9	0	-9	-9	-9	-9	-9	-9	1	2	0	0	1	0	0	0	-9	-9	-9	-9	-9	-9	0	-9	-9	-9
358	A	90	1	-9	8/13/2008	Roškar, R. et al.	Riding the Spiral Waves: Implications of Stellar Migration for the Properties of Galactic Disks	3758	2	-9	0	-9	-9	-9	-9	-9	-9	0	-9	-9	-9	-9	-9	-9	0	-9	-9	-9	-9	-9	-9	0	-9	-9	-9	-9	-9	-9	0	-9	-9	-9	-9	-9	-9	0	-9	-9	-9
359	A	90	2	-9	9/25/2008	University of Washington / Vince Stricherz	Immigrant Sun: Our star could be far from where it started in Milky Way	844	2	-9	0	-9	-9	-9	-9	-9	-9	1	2	0	0	1	0	0	0	-9	-9	-9	-9	-9	-9	0	-9	-9	-9	-9	-9	-9	0	-9	-9	-9	-9	-9	-9	0	-9	-9	-9
360	A	90	3	5	9/17/2008	Redação	Sol pode ser uma estrela migrante, dizem cientistas	414	2	-9	0	-9	-9	-9	-9	-9	-9	1	2	0	0	1	0	0	0	-9	-9	-9	-9	-9	-9	0	-9	-9	-9	-9	-9	-9	0	-9	-9	-9	-9	-9	-9	0	-9	-9	-9
361	A	91	1	-9	3/20/2008	Martins, Z. et al.	Extraterrestrial nucleobases in the Murchison meteorite	6409	3	-9	0	-9	-9	-9	-9	-9	-9	0	-9	-9	-9	-9	-9	-9	0	-9	-9	-9	-9	-9	-9	0	-9	-9	-9	-9	-9	-9	1	2	-9	-9	-9	-9	-9	0	-9	-9	-9
362	A	91	2	-9	6/13/2008	Imperial College London	Scientists confirm that parts of earliest genetic material may have come from the stars	434	3	-9	0	-9	-9	-9	-9	-9	-9	0	-9	-9	-9	-9	-9	-9	0	-9	-9	-9	-9	-9	-9	1	2	0	0	1	0	0	1	2	0	0	1	0	0	0	-9	-9	-9
363	A	91	3	6	6/16/2008	France Presse	Molécula orgânica achada em meteorito é extraterrestre	145	3	-9	0	-9	-9	-9	-9	-9	-9	0	-9	-9	-9	-9	-9	-9	0	-9	-9	-9	-9	-9	-9	1	2	0	0	1	0	0	0	-9	-9	-9	-9	-9	-9	0	-9	-9	-9
364	A	92	1	-9	3/21/2008	Lorenz, R. D. et al.	Titan's Rotation Reveals an Internal Ocean and Changing Zonal Winds	3636	1	-9	0	-9	-9	-9	-9	-9	-9	0	-9	-9	-9	-9	-9	-9	0	-9	-9	-9	-9	-9	-9	0	-9	-9	-9	-9	-9	-9	0	-9	-9	-9	-9	-9	-9	0	-9	-9	-9
365	A	92	2	-9	3/20/2008	NASA-JPL	Cassini Spacecraft Finds Ocean May Exist Beneath Titan's Crust	583	1	-9	0	-9	-9	-9	-9	-9	-9	0	-9	-9	-9	-9	-9	-9	0	-9	-9	-9	-9	-9	-9	0	-9	-9	-9	-9	-9	-9	0	-9	-9	-9	-9	-9	-9	0	-9	-9	-9
366	A	92	3	6	3/21/2008	Associated Press	Titã pode ter oceano sob gelo, diz grupo	147	1	-9	0	-9	-9	-9	-9	-9	-9	0	-9	-9	-9	-9	-9	-9	0	-9	-9	-9	-9	-9	-9	0	-9	-9	-9	-9	-9	-9	0	-9	-9	-9	-9	-9	-9	0	-9	-9	-9
367	A	93	1	-9	7/3/2009	Smith, P. H. et al.	H2O at the Phoenix Landing Site	3935	1	-9	0	-9	-9	-9	-9	-9	-9	0	-9	-9	-9	-9	-9	-9	0	-9	-9	-9	-9	-9	-9	0	-9	-9	-9	-9	-9	-9	1	2	-9	-9	-9	-9	-9	0	-9	-9	-9
368	A	93	1	-9	7/3/2009	Whiteway, J. A. et al.	Mars Water-Ice Clouds and Precipitation	3197	1	-9	0	-9	-9	-9	-9	-9	-9	0	-9	-9	-9	-9	-9	-9	0	-9	-9	-9	-9	-9	-9	0	-9	-9	-9	-9	-9	-9	0	-9	-9	-9	-9	-9	-9	0	-9	-9	-9
369	A	93	1	-9	7/3/2009	Boynton, W. V. et al.	Evidence for Calcium Carbonate at the Mars Phoenix Landing Site	5128	1	-9	0	-9	-9	-9	-9	-9	-9	0	-9	-9	-9	-9	-9	-9	0	-9	-9	-9	-9	-9	-9	0	-9	-9	-9	-9	-9	-9	0	-9	-9	-9	-9	-9	-9	0	-9	-9	-9
370	A	93	1	-9	7/3/2009	Hecht, M. H. et al.	Detection of Perchlorate and the Soluble Chemistry of Martian Soil at the Phoenix Lander Site	5131	1	-9	0	-9	-9	-9	-9	-9	-9	0	-9	-9	-9	-9	-9	-9	0	-9	-9	-9	-9	-9	-9	0	-9	-9	-9	-9	-9	-9	0	-9	-9	-9	-9	-9	-9	0	-9	-9	-9
371	A	93	2	-9	7/3/2009	University of Arizona	Mars More Like Earth Than Thought? New Details About History Of Water On Red Planet	849	1	-9	0	-9	-9	-9	-9	-9	-9	0	-9	-9	-9	-9	-9	-9	0	-9	-9	-9	-9	-9	-9	1	2	0	0	1	0	0	1	2	0	0	1	0	0	0	-9	-9	-9
372	A	93	3	5	7/2/2009	Carlos Orsi	Cientistas desvendam ciclo da água no ártico do planeta Marte	810	1	-9	0	-9	-9	-9	-9	-9	-9	0	-9	-9	-9	-9	-9	-9	0	-9	-9	-9	-9	-9	-9	0	-9	-9	-9	-9	-9	-9	1	2	0	0	1	0	0	0	-9	-9	-9
373	A	94	1	-9	10/6/2009	Swain, M. R. et al.	Water, Methane, and Carbon Dioxide Present in the Dayside Spectrum of the Exoplanet HD 209458b	3744	2	-9	0	-9	-9	-9	-9	-9	-9	0	-9	-9	-9	-9	-9	-9	0	-9	-9	-9	-9	-9	-9	0	-9	-9	-9	-9	-9	-9	0	-9	-9	-9	-9	-9	-9	0	-9	-9	-9
374	A	94	2	-9	10/20/2009	NASA-JPL / Mary Beth Murrill	Astronomers Do It Again: Find Organic Molecules Around Gas Planet	635	2	-9	1	2	0	0	0	0	1	1	2	0	1	0	0	0	0	-9	-9	-9	-9	-9	-9	0	-9	-9	-9	-9	-9	-9	1	2	0	0	1	0	0	0	-9	-9	-9
375	A	94	3	5	10/21/2009	Carlos Orsi	Moléculas orgânicas descobertas em mais um planeta distante	526	2	-9	1	2	0	0	0	0	1	1	2	1	0	1	0	0	0	-9	-9	-9	-9	-9	-9	0	-9	-9	-9	-9	-9	-9	0	-9	-9	-9	-9	-9	-9	0	-9	-9	-9
376	A	95	1	-9	8/6/2009	Lefèvre, F. et al.	Observed variations of methane on Mars unexplained by known atmospheric chemistry and physics	4075	1	-9	0	-9	-9	-9	-9	-9	-9	0	-9	-9	-9	-9	-9	-9	0	-9	-9	-9	-9	-9	-9	0	-9	-9	-9	-9	-9	-9	0	-9	-9	-9	-9	-9	-9	0	-9	-9	-9
377	A	95	2	-9	8/6/2009	ESA	Reconciling Methane Variations on Mars	1077	1	-9	0	-9	-9	-9	-9	-9	-9	0	-9	-9	-9	-9	-9	-9	0	-9	-9	-9	-9	-9	-9	0	-9	-9	-9	-9	-9	-9	0	-9	-9	-9	-9	-9	-9	0	-9	-9	-9
378	A	95	3	6	8/6/2009	Efe	Cientistas investigam comportamento do metano em Marte	367	1	-9	0	-9	-9	-9	-9	-9	-9	0	-9	-9	-9	-9	-9	-9	0	-9	-9	-9	-9	-9	-9	0	-9	-9	-9	-9	-9	-9	0	-9	-9	-9	-9	-9	-9	0	-9	-9	-9
379	A	96	1	-9	10/14/2009	Rennó, N. et al.	Possible physical and thermodynamical evidence for liquid water at the Phoenix landing site	9367	1	-9	0	-9	-9	-9	-9	-9	-9	0	-9	-9	-9	-9	-9	-9	0	-9	-9	-9	-9	-9	-9	0	-9	-9	-9	-9	-9	-9	0	-9	-9	-9	-9	-9	-9	0	-9	-9	-9
380	A	96	2	-9	3/25/2009	University of Michigan	Liquid saltwater is likely present on Mars, new analysis shows	687	1	-9	0	-9	-9	-9	-9	-9	-9	1	2	0	0	1	0	0	0	-9	-9	-9	-9	-9	-9	0	-9	-9	-9	-9	-9	-9	0	-9	-9	-9	-9	-9	-9	0	-9	-9	-9
381	A	96	3	6	2/19/2009	Felipe Maia	Laboratório quer recriar água marciana	664	1	-9	0	-9	-9	-9	-9	-9	-9	0	-9	-9	-9	-9	-9	-9	0	-9	-9	-9	-9	-9	-9	0	-9	-9	-9	-9	-9	-9	0	-9	-9	-9	-9	-9	-9	0	-9	-9	-9
382	A	97	1	-9	6/14/2009	Mayor, M. et al.	The HARPS search for southern extra-solar planets: XVIII. An Earth-mass planet in the GJ 581 planetary system	6937	2	-9	0	-9	-9	-9	-9	-9	-9	0	-9	-9	-9	-9	-9	-9	0	-9	-9	-9	-9	-9	-9	0	-9	-9	-9	-9	-9	-9	0	-9	-9	-9	-9	-9	-9	0	-9	-9	-9
383	A	97	2	-9	4/21/2009	European Southern Observatory	Lightest exoplanet yet discovered	823	2	-9	0	-9	-9	-9	-9	-9	-9	0	-9	-9	-9	-9	-9	-9	0	-9	-9	-9	-9	-9	-9	0	-9	-9	-9	-9	-9	-9	0	-9	-9	-9	-9	-9	-9	0	-9	-9	-9
384	A	97	3	5	4/21/2009	Redação	Descoberto planeta com tamanho próximo ao da Terra	343	2	-9	0	-9	-9	-9	-9	-9	-9	0	-9	-9	-9	-9	-9	-9	0	-9	-9	-9	-9	-9	-9	0	-9	-9	-9	-9	-9	-9	0	-9	-9	-9	-9	-9	-9	0	-9	-9	-9
385	A	97	3	8	4/22/2009	Alicia Rivera	El planeta extrasolar más ligero tiene dos veces la masa de la Tierra	774	2	-9	0	-9	-9	-9	-9	-9	-9	0	-9	-9	-9	-9	-9	-9	0	-9	-9	-9	-9	-9	-9	0	-9	-9	-9	-9	-9	-9	0	-9	-9	-9	-9	-9	-9	0	-9	-9	-9
386	A	98	1	-9	6/1/2009	Loveland-Curtze, J. et al.	Herminiimonas glaciei sp. nov., a novel ultramicrobacterium from 3042 m deep Greenland glacial ice	3797	3	-9	0	-9	-9	-9	-9	-9	-9	0	-9	-9	-9	-9	-9	-9	0	-9	-9	-9	-9	-9	-9	0	-9	-9	-9	-9	-9	-9	0	-9	-9	-9	-9	-9	-9	0	-9	-9	-9
387	A	98	2	-9	6/15/2009	Society for General Microbiology	Tiny Frozen Microbe May Hold Clues To Extraterrestrial Life	413	3	-9	0	-9	-9	-9	-9	-9	-9	1	2	1	1	0	0	0	0	-9	-9	-9	-9	-9	-9	1	2	0	1	0	0	0	1	2	0	0	1	0	0	0	-9	-9	-9
388	A	98	3	6	6/15/2009	Efe	Bactéria na Groenlândia é chave para entender vida extraterrestre, dizem pesquisadores	281	3	-9	0	-9	-9	-9	-9	-9	-9	1	2	1	0	1	0	0	0	-9	-9	-9	-9	-9	-9	1	2	0	0	1	0	0	1	2	0	0	1	0	0	0	-9	-9	-9
389	A	99	1	-9	6/25/2009	Postberg, F. et al.	Sodium salts in E-ring ice grains from an ocean below the surface of Enceladus	3454	1	-9	0	-9	-9	-9	-9	-9	-9	0	-9	-9	-9	-9	-9	-9	0	-9	-9	-9	-9	-9	-9	0	-9	-9	-9	-9	-9	-9	1	2	-9	-9	-9	-9	-9	0	-9	-9	-9
390	A	99	2	-9	6/24/2009	University of Leicester	Salty ocean in the depths of Enceladus	458	1	-9	0	-9	-9	-9	-9	-9	-9	0	-9	-9	-9	-9	-9	-9	0	-9	-9	-9	-9	-9	-9	0	-9	-9	-9	-9	-9	-9	0	-9	-9	-9	-9	-9	-9	0	-9	-9	-9
391	A	99	3	6	6/24/2009	Efe	Lua de Saturno possui oceano salgado sob a superfície, diz pesquisa	355	1	-9	0	-9	-9	-9	-9	-9	-9	0	-9	-9	-9	-9	-9	-9	0	-9	-9	-9	-9	-9	-9	0	-9	-9	-9	-9	-9	-9	0	-9	-9	-9	-9	-9	-9	0	-9	-9	-9
392	A	100	1	-9	7/17/2010	Brown, A. J. et al.	Hydrothermal formation of Clay-Carbonate alteration assemblages in the Nili Fossae region of Mars	8342	1	-9	0	-9	-9	-9	-9	-9	-9	0	-9	-9	-9	-9	-9	-9	0	-9	-9	-9	-9	-9	-9	0	-9	-9	-9	-9	-9	-9	0	-9	-9	-9	-9	-9	-9	0	-9	-9	-9
393	A	100	2	-9	7/29/2010	Elsevier	Rocks on Mars may provide link to evidence of living organisms roughly 4 billion years ago	318	1	-9	0	-9	-9	-9	-9	-9	-9	1	2	0	0	0	1	0	1	1	1	1	0	0	0	0	-9	-9	-9	-9	-9	-9	1	2	0	0	1	0	0	0	-9	-9	-9
394	A	100	3	5	7/30/2010	Victoria Gill / BBC Brasil	Rochas de Marte podem ter fósseis de 4 bilhões de anos, dizem cientistas	600	1	-9	0	-9	-9	-9	-9	-9	-9	0	-9	-9	-9	-9	-9	-9	0	-9	-9	-9	-9	-9	-9	1	2	1	0	1	0	0	0	-9	-9	-9	-9	-9	-9	0	-9	-9	-9
395	A	101	1	-9	7/12/2010	Benford, G. et al.	Searching for Cost-Optimized Interstellar Beacons	6972	4	-9	1	2	-9	-9	-9	-9	-9	0	-9	-9	-9	-9	-9	-9	0	-9	-9	-9	-9	-9	-9	1	2	-9	-9	-9	-9	-9	1	2	-9	-9	-9	-9	-9	0	-9	-9	-9
396	A	101	1	-9	7/12/2010	Benford, J. et al.	Messaging with Cost-Optimized Interstellar Beacons	10065	4	-9	0	-9	-9	-9	-9	-9	-9	0	-9	-9	-9	-9	-9	-9	0	-9	-9	-9	-9	-9	-9	1	2	-9	-9	-9	-9	-9	1	2	-9	-9	-9	-9	-9	0	-9	-9	-9
397	A	101	2	-9	7/19/2010	UCI	Finding frugal aliens	478	4	-9	0	-9	-9	-9	-9	-9	-9	1	3	1	0	1	0	0	0	-9	-9	-9	-9	-9	-9	1	2	0	0	1	0	0	0	-9	-9	-9	-9	-9	-9	0	-9	-9	-9
398	A	101	3	5	7/21/2010	Redação	Cientistas propõem abordagem 'Twitter' para contato com Ets	316	4	-9	0	-9	-9	-9	-9	-9	-9	0	-9	-9	-9	-9	-9	-9	0	-9	-9	-9	-9	-9	-9	1	2	0	0	1	0	0	0	-9	-9	-9	-9	-9	-9	0	-9	-9	-9
399	A	102	1	-9	7/2/2010	Imanaka, H. & Smith, M.	Formation of nitrogenated organic aerosols in the Titan upper atmosphere	5546	1	-9	0	-9	-9	-9	-9	-9	-9	0	-9	-9	-9	-9	-9	-9	0	-9	-9	-9	-9	-9	-9	0	-9	-9	-9	-9	-9	-9	0	-9	-9	-9	-9	-9	-9	0	-9	-9	-9
400	A	102	2	-9	6/29/2010	University of Arizona	Zapping Titan-like atmosphere with UV rays creates life precursors	811	1	-9	0	-9	-9	-9	-9	-9	-9	0	-9	-9	-9	-9	-9	-9	0	-9	-9	-9	-9	-9	-9	0	-9	-9	-9	-9	-9	-9	1	2	0	1	1	0	0	0	-9	-9	-9
401	A	102	3	5	6/30/2010	Redação	Simulação mostra que precursores da vida podem surgir em lua de Saturno	371	1	-9	0	-9	-9	-9	-9	-9	-9	0	-9	-9	-9	-9	-9	-9	0	-9	-9	-9	-9	-9	-9	0	-9	-9	-9	-9	-9	-9	1	2	0	0	1	0	0	0	-9	-9	-9
402	A	103	1	-9	8/11/2011	Callahan, M. P. et al.	Carbonaceous meteorites contain a wide range of extraterrestrial nucleobases	3721	3	-9	0	-9	-9	-9	-9	-9	-9	0	-9	-9	-9	-9	-9	-9	0	-9	-9	-9	-9	-9	-9	0	-9	-9	-9	-9	-9	-9	0	-9	-9	-9	-9	-9	-9	0	-9	-9	-9
403	A	103	2	-9	8/9/2011	NASA / Shige Abe	NASA Research Shows DNA Building Blocks Can Be Made in Space	531	3	-9	0	-9	-9	-9	-9	-9	-9	0	-9	-9	-9	-9	-9	-9	0	-9	-9	-9	-9	-9	-9	0	-9	-9	-9	-9	-9	-9	0	-9	-9	-9	-9	-9	-9	0	-9	-9	-9
404	A	103	3	6	8/13/2011	Rafael Garcia	Nasa acha 'receita de DNA' em meteoritos	449	3	-9	0	-9	-9	-9	-9	-9	-9	0	-9	-9	-9	-9	-9	-9	0	-9	-9	-9	-9	-9	-9	0	-9	-9	-9	-9	-9	-9	0	-9	-9	-9	-9	-9	-9	0	-9	-9	-9
405	A	104	1	-9	12/20/2011	Schulze-Makuch, D. et al.	A Two-Tiered Approach to Assessing the Habitability of Exoplanets	9306	2	-9	1	2	-9	-9	-9	-9	-9	1	2	-9	-9	-9	-9	-9	0	-9	-9	-9	-9	-9	-9	1	2	-9	-9	-9	-9	-9	1	2	-9	-9	-9	-9	-9	0	-9	-9	-9
406	A	104	2	-9	11/21/2011	Washington State University	New system would assess odds of life on other worlds	756	2	-9	0	-9	-9	-9	-9	-9	-9	0	-9	-9	-9	-9	-9	-9	0	-9	-9	-9	-9	-9	-9	1	2	0	1	1	0	0	1	2	0	1	0	0	0	0	-9	-9	-9
407	A	104	3	6	11/24/2011	BBC Brasil	Estudo identifica astros com mais chances de abrigar vida extraterrestre	424	2	-9	1	2	0	0	0	0	1	1	2	0	1	0	0	0	0	-9	-9	-9	-9	-9	-9	1	2	1	1	0	0	0	1	2	1	1	0	0	0	1	0	0	0
408	A	105	1	-9	1/6/2012	Borucki, W. J. et al.	Kepler-22b: A 2.4 EARTH-RADIUS PLANET IN THE HABITABLE ZONE OF A SUN-LIKE STAR	13876	2	-9	0	-9	-9	-9	-9	-9	-9	0	-9	-9	-9	-9	-9	-9	0	-9	-9	-9	-9	-9	-9	0	-9	-9	-9	-9	-9	-9	0	-9	-9	-9	-9	-9	-9	0	-9	-9	-9
409	A	105	2	-9	12/5/2011	NASA-JPL	NASA's Kepler Confirms Its First Planet In Habitable Zone	885	2	-9	0	-9	-9	-9	-9	-9	-9	0	-9	-9	-9	-9	-9	-9	0	-9	-9	-9	-9	-9	-9	0	-9	-9	-9	-9	-9	-9	0	-9	-9	-9	-9	-9	-9	0	-9	-9	-9
410	A	105	3	5	12/5/2011	Irene Klotz	Planeta é achado em zona habitável a 600 anos-luz	432	2	-9	0	-9	-9	-9	-9	-9	-9	0	-9	-9	-9	-9	-9	-9	0	-9	-9	-9	-9	-9	-9	0	-9	-9	-9	-9	-9	-9	1	2	0	1	1	0	0	0	-9	-9	-9
411	A	105	3	7	12/5/2011	Isabel Gorjão Santos	Kepler 22-b, um candidato a “gémeo” da Terra	608	2	-9	0	-9	-9	-9	-9	-9	-9	0	-9	-9	-9	-9	-9	-9	0	-9	-9	-9	-9	-9	-9	0	-9	-9	-9	-9	-9	-9	1	2	0	1	1	0	0	0	-9	-9	-9
412	A	106	1	-9	12/17/2012	Tuomi, M. et al.	Habitable-zone super-Earth candidate in a six-planet system around the K2.5V star HD 40307⋆	18394	2	-9	0	-9	-9	-9	-9	-9	-9	0	-9	-9	-9	-9	-9	-9	0	-9	-9	-9	-9	-9	-9	0	-9	-9	-9	-9	-9	-9	0	-9	-9	-9	-9	-9	-9	0	-9	-9	-9
413	A	106	2	-9	11/8/2012	Carnegie Institution for Science	New habitable zone super-Earth found in exosolar system	384	2	-9	0	-9	-9	-9	-9	-9	-9	0	-9	-9	-9	-9	-9	-9	0	-9	-9	-9	-9	-9	-9	0	-9	-9	-9	-9	-9	-9	1	2	0	0	1	0	0	0	-9	-9	-9
414	A	106	2	-9	11/8/2012	University of Hertfordshire	Habitable planet: New super-Earth in six-planet system may be just right to support life	518	2	-9	0	-9	-9	-9	-9	-9	-9	0	-9	-9	-9	-9	-9	-9	0	-9	-9	-9	-9	-9	-9	0	-9	-9	-9	-9	-9	-9	1	2	1	1	1	0	0	0	-9	-9	-9
415	A	106	3	5	11/8/2012	BBC Brasil	Astronomos acham 'superterra' em área habitável do espaço	512	2	-9	0	-9	-9	-9	-9	-9	-9	0	-9	-9	-9	-9	-9	-9	0	-9	-9	-9	-9	-9	-9	0	-9	-9	-9	-9	-9	-9	1	2	0	1	1	0	0	0	-9	-9	-9
416	A	106	3	8	11/8/2012	EP	Descubierta una ‘supertierra’ con posibilidades de albergar vida	432	2	-9	0	-9	-9	-9	-9	-9	-9	0	-9	-9	-9	-9	-9	-9	0	-9	-9	-9	-9	-9	-9	0	-9	-9	-9	-9	-9	-9	1	2	1	1	1	0	0	0	-9	-9	-9
417	A	107	1	-9	11/25/2012	Murray, A. E. et al.	Microbial life at −13 °C in the brine of an ice-sealed Antarctic lake	6679	3	-9	0	-9	-9	-9	-9	-9	-9	0	-9	-9	-9	-9	-9	-9	0	-9	-9	-9	-9	-9	-9	1	2	-9	-9	-9	-9	-9	1	2	-9	-9	-9	-9	-9	0	-9	-9	-9
418	A	107	2	-9	11/26/2012	Desert Research Institute	Ancient microbes found living beneath the icy surface of Antarctic lake	693	3	-9	0	-9	-9	-9	-9	-9	-9	1	3	0	0	1	0	0	0	-9	-9	-9	-9	-9	-9	0	-9	-9	-9	-9	-9	-9	0	-9	-9	-9	-9	-9	-9	0	-9	-9	-9
419	A	107	3	5	11/28/2012	Redação	Lago da Antártida indica que luas congeladas podem abrigar vida	493	3	-9	1	2	0	1	0	0	0	1	2	0	1	1	0	0	0	-9	-9	-9	-9	-9	-9	0	-9	-9	-9	-9	-9	-9	1	2	1	0	1	1	0	0	-9	-9	-9
420	A	108	1	-9	5/24/2012	Steele, A. et al.	A Reduced Organic Carbon Component in Martian Basalts	4428	1	-9	0	-9	-9	-9	-9	-9	-9	0	-9	-9	-9	-9	-9	-9	0	-9	-9	-9	-9	-9	-9	0	-9	-9	-9	-9	-9	-9	0	-9	-9	-9	-9	-9	-9	0	-9	-9	-9
421	A	108	2	-9	5/24/2012	Planetary Science Institute	Non-biological Organic Carbon Found to Originate on Mars	568	1	-9	0	-9	-9	-9	-9	-9	-9	1	2	0	1	1	0	0	0	-9	-9	-9	-9	-9	-9	0	-9	-9	-9	-9	-9	-9	0	-9	-9	-9	-9	-9	-9	0	-9	-9	-9
422	A	108	3	5	5/25/2012	Redação	Cientistas afirmam que Marte tem elementos básicos da vida	362	1	-9	0	-9	-9	-9	-9	-9	-9	0	-9	-9	-9	-9	-9	-9	0	-9	-9	-9	-9	-9	-9	0	-9	-9	-9	-9	-9	-9	1	2	1	1	1	0	0	0	-9	-9	-9
423	A	109	1	-9	4/2/2012	Cockell, C. S. et al.	Impact Disruption and Recovery of the Deep Subsurface Biosphere	13048	1	-9	0	-9	-9	-9	-9	-9	-9	0	-9	-9	-9	-9	-9	-9	0	-9	-9	-9	-9	-9	-9	0	-9	-9	-9	-9	-9	-9	1	2	-9	-9	-9	-9	-9	0	-9	-9	-9
424	A	109	2	-9	4/17/2012	University of Edinburgh	Asteroid craters on Earth give clues in search for life on Mars	271	1	-9	1	2	0	0	1	0	0	0	-9	-9	-9	-9	-9	-9	0	-9	-9	-9	-9	-9	-9	1	2	0	0	1	0	0	1	2	0	0	1	0	0	0	-9	-9	-9
425	A	109	3	5	4/16/2012	Redação	Crateras de asteroides podem abrigar vida em Marte	278	1	-9	1	2	0	0	1	0	0	0	-9	-9	-9	-9	-9	-9	0	-9	-9	-9	-9	-9	-9	1	2	1	0	1	0	0	0	-9	-9	-9	-9	-9	-9	0	-9	-9	-9
426	A	110	1	-9	2/29/2012	Sterzik, M. F. et al.	Biosignatures as revealed by spectropolarimetry of Earthshine	3031	2	-9	0	-9	-9	-9	-9	-9	-9	0	-9	-9	-9	-9	-9	-9	0	-9	-9	-9	-9	-9	-9	0	-9	-9	-9	-9	-9	-9	0	-9	-9	-9	-9	-9	-9	0	-9	-9	-9
427	A	110	2	-9	2/29/2012	European Southern Observatory	VLT Rediscovers Life on Earth	572	2	-9	1	2	0	1	1	0	0	1	2	0	0	1	0	0	0	-9	-9	-9	-9	-9	-9	0	-9	-9	-9	-9	-9	-9	0	-9	-9	-9	-9	-9	-9	0	-9	-9	-9
428	A	110	3	5	2/29/2012	Efe	Astrônomos criam nova técnica para buscar vida fora da Terra	573	2	-9	1	2	0	0	1	0	0	1	2	0	0	1	0	0	0	-9	-9	-9	-9	-9	-9	1	2	0	0	1	0	0	0	-9	-9	-9	-9	-9	-9	1	0	0	1
429	A	111	1	-9	3/18/2013	Delfosee, X. et al.	The HARPS search for southern extra-solar planets The HARPS search for southern extra-solar planets The HARPS search for southern extra-solar planets: XXXIII. Super-Earths around the M-dwarf neighbors Gl 433 and Gl 667C	11693	2	-9	0	-9	-9	-9	-9	-9	-9	0	-9	-9	-9	-9	-9	-9	0	-9	-9	-9	-9	-9	-9	0	-9	-9	-9	-9	-9	-9	0	-9	-9	-9	-9	-9	-9	0	-9	-9	-9
430	A	111	2	-9	3/28/2013	European Southern Observatory	Many Billions of Rocky Planets in the Habitable Zones around Red Dwarfs in the Milky Way	802	2	-9	0	-9	-9	-9	-9	-9	-9	1	2	0	0	1	0	0	0	-9	-9	-9	-9	-9	-9	0	-9	-9	-9	-9	-9	-9	1	2	0	1	0	0	0	0	-9	-9	-9
431	A	111	3	7	3/29/2013	Nicolau Ferreira	Há muitas Super-Terras onde pode haver vida	354	2	-9	0	-9	-9	-9	-9	-9	-9	0	-9	-9	-9	-9	-9	-9	0	-9	-9	-9	-9	-9	-9	1	2	1	0	1	0	0	0	-9	-9	-9	-9	-9	-9	0	-9	-9	-9
432	A	112	1	-9	10/30/2013	Pepe, F. et al.	An Earth-sized planet with an Earth-like density	6828	2	-9	0	-9	-9	-9	-9	-9	-9	0	-9	-9	-9	-9	-9	-9	0	-9	-9	-9	-9	-9	-9	0	-9	-9	-9	-9	-9	-9	0	-9	-9	-9	-9	-9	-9	0	-9	-9	-9
433	A	112	1	-9	10/30/2013	Howard, A. W. et al.	A rocky composition for an Earth-sized exoplanet	7059	2	-9	0	-9	-9	-9	-9	-9	-9	0	-9	-9	-9	-9	-9	-9	0	-9	-9	-9	-9	-9	-9	0	-9	-9	-9	-9	-9	-9	0	-9	-9	-9	-9	-9	-9	0	-9	-9	-9
434	A	112	2	-9	10/30/2013	University of Hawaiʻi	Scientists discover Earth-sized rocky exoplanet known as Kepler-78b	607	2	-9	0	-9	-9	-9	-9	-9	-9	0	-9	-9	-9	-9	-9	-9	0	-9	-9	-9	-9	-9	-9	0	-9	-9	-9	-9	-9	-9	0	-9	-9	-9	-9	-9	-9	0	-9	-9	-9
435	A	112	2	-9	10/30/2013	NASA-JPL	Scientists Discover the First Earth-size Rocky Planet	614	2	-9	1	2	0	0	1	0	0	0	-9	-9	-9	-9	-9	-9	0	-9	-9	-9	-9	-9	-9	0	-9	-9	-9	-9	-9	-9	0	-9	-9	-9	-9	-9	-9	1	0	0	1
436	A	112	3	7	10/30/2013	Nicolau Ferreira	O exoplaneta mais parecido com a Terra é um mundo infernal	752	2	-9	0	-9	-9	-9	-9	-9	-9	1	2	0	1	0	1	0	0	-9	-9	-9	-9	-9	-9	0	-9	-9	-9	-9	-9	-9	0	-9	-9	-9	-9	-9	-9	0	-9	-9	-9
437	A	113	1	-9	9/26/2014	Belloche, A. et al.	Detection of a branched alkyl molecule in the interstellar medium: iso-propyl cyanide	4107	2	-9	0	-9	-9	-9	-9	-9	-9	0	-9	-9	-9	-9	-9	-9	0	-9	-9	-9	-9	-9	-9	0	-9	-9	-9	-9	-9	-9	0	-9	-9	-9	-9	-9	-9	0	-9	-9	-9
438	A	113	2	-9	9/25/2014	ALMA	ALMA Finds that Organic Molecules are Branching Out	460	2	-9	0	-9	-9	-9	-9	-9	-9	0	-9	-9	-9	-9	-9	-9	0	-9	-9	-9	-9	-9	-9	0	-9	-9	-9	-9	-9	-9	0	-9	-9	-9	-9	-9	-9	0	-9	-9	-9
439	A	113	2	-9	9/26/2014	Max Planck Gesellschaft	Interstellar molecule with branched backbone	856	2	-9	0	-9	-9	-9	-9	-9	-9	0	-9	-9	-9	-9	-9	-9	0	-9	-9	-9	-9	-9	-9	0	-9	-9	-9	-9	-9	-9	0	-9	-9	-9	-9	-9	-9	0	-9	-9	-9
440	A	113	3	5	9/28/2014	Fabio de Castro	Pesquisadores avançam na busca de vida fora da Terra	388	2	-9	0	-9	-9	-9	-9	-9	-9	1	2	0	1	0	1	0	0	-9	-9	-9	-9	-9	-9	0	-9	-9	-9	-9	-9	-9	0	-9	-9	-9	-9	-9	-9	0	-9	-9	-9
441	A	114	1	-9	3/15/2015	Boivard, T. et al.	Using the inclinations of Kepler systems to prioritize new Titius–Bode-based exoplanet predictions	14904	2	-9	0	-9	-9	-9	-9	-9	-9	0	-9	-9	-9	-9	-9	-9	0	-9	-9	-9	-9	-9	-9	0	-9	-9	-9	-9	-9	-9	0	-9	-9	-9	-9	-9	-9	0	-9	-9	-9
442	A	114	2	-9	3/18/2015	University of Copenhagen	Planets in the habitable zone around most stars, calculate researchers	1200	2	-9	0	-9	-9	-9	-9	-9	-9	0	-9	-9	-9	-9	-9	-9	0	-9	-9	-9	-9	-9	-9	0	-9	-9	-9	-9	-9	-9	1	2	0	1	1	0	0	0	-9	-9	-9
443	A	114	3	5	3/18/2015	Fabio de Castro	Via Láctea pode ter bilhões de planetas na zona habitável	778	2	-9	0	-9	-9	-9	-9	-9	-9	0	-9	-9	-9	-9	-9	-9	0	-9	-9	-9	-9	-9	-9	1	2	0	0	1	0	0	1	2	0	0	1	0	0	0	-9	-9	-9
444	A	115	1	-9	4/23/2015	Crossfield, I. et al.	A NEARBY M STAR WITH THREE TRANSITING SUPER-EARTHS DISCOVERED BY K2	7789	2	-9	0	-9	-9	-9	-9	-9	-9	0	-9	-9	-9	-9	-9	-9	0	-9	-9	-9	-9	-9	-9	0	-9	-9	-9	-9	-9	-9	1	2	-9	-9	-9	-9	-9	0	-9	-9	-9
445	A	115	2	-9	1/16/2015	Keck Observatory	Three Almost Earth-Size Planets Found Orbiting Nearby Star	881	2	-9	0	-9	-9	-9	-9	-9	-9	0	-9	-9	-9	-9	-9	-9	0	-9	-9	-9	-9	-9	-9	0	-9	-9	-9	-9	-9	-9	1	2	0	1	0	0	0	0	-9	-9	-9
446	A	115	2	-9	1/16/2015	University of Arizona	Three nearly Earth-size planets found orbiting nearby star	957	2	-9	0	-9	-9	-9	-9	-9	-9	0	-9	-9	-9	-9	-9	-9	0	-9	-9	-9	-9	-9	-9	1	2	0	1	0	0	0	1	2	0	1	1	0	0	0	-9	-9	-9
447	A	115	3	5	1/19/2015	Fabio de Castro	Cientistas descobrem três novos planetas fora do Sistema Solar	604	2	-9	0	-9	-9	-9	-9	-9	-9	0	-9	-9	-9	-9	-9	-9	0	-9	-9	-9	-9	-9	-9	0	-9	-9	-9	-9	-9	-9	1	2	1	0	0	0	0	0	-9	-9	-9
448	A	116	1	-9	9/28/2015	Ojha, L. et al.	Spectral evidence for hydrated salts in recurring slope lineae on Mars	5133	1	-9	0	-9	-9	-9	-9	-9	-9	0	-9	-9	-9	-9	-9	-9	0	-9	-9	-9	-9	-9	-9	0	-9	-9	-9	-9	-9	-9	0	-9	-9	-9	-9	-9	-9	0	-9	-9	-9
449	A	116	2	-9	9/28/2015	NASA	NASA Confirms Evidence That Liquid Water Flows on Today’s Mars	1188	1	-9	0	-9	-9	-9	-9	-9	-9	1	2	0	0	0	1	0	0	-9	-9	-9	-9	-9	-9	0	-9	-9	-9	-9	-9	-9	1	2	0	0	0	1	0	0	-9	-9	-9
450	A	116	3	7	9/28/2015	Nicolau Ferreira	Cientistas da NASA anunciam descoberta de água salgada a escorrer em Marte	936	1	-9	0	-9	-9	-9	-9	-9	-9	1	2	0	1	0	0	0	0	-9	-9	-9	-9	-9	-9	1	2	0	0	0	1	0	0	-9	-9	-9	-9	-9	-9	0	-9	-9	-9
451	A	116	3	6	9/28/2015	Salvador Nogueira	São as águas de Marte fechando o verão. É promessa de vida?	1012	1	-9	0	-9	-9	-9	-9	-9	-9	0	-9	-9	-9	-9	-9	-9	0	-9	-9	-9	-9	-9	-9	1	3	0	1	0	0	0	1	2	0	1	0	0	0	0	-9	-9	-9
452	A	117	1	-9	11/11/2015	Berta-Thompson, Z. K. et al.	A rocky planet transiting a nearby low-mass star	7539	2	-9	0	-9	-9	-9	-9	-9	-9	0	-9	-9	-9	-9	-9	-9	0	-9	-9	-9	-9	-9	-9	0	-9	-9	-9	-9	-9	-9	0	-9	-9	-9	-9	-9	-9	0	-9	-9	-9
453	A	117	2	-9	11/11/2015	Instituto de Astrofísica e Ciências do Espaço	Exoplaneta rochoso com atmosfera detetado na “vizinhança” do Sistema Solar	919	2	-9	0	-9	-9	-9	-9	-9	-9	0	-9	-9	-9	-9	-9	-9	0	-9	-9	-9	-9	-9	-9	0	-9	-9	-9	-9	-9	-9	0	-9	-9	-9	-9	-9	-9	0	-9	-9	-9
454	A	117	3	7	11/12/2015	Teresa Firmino	O planeta GJ 1132b, um outro Vénus (mais ou menos) perto de nós	969	2	-9	0	-9	-9	-9	-9	-9	-9	1	2	1	0	0	0	0	0	-9	-9	-9	-9	-9	-9	0	-9	-9	-9	-9	-9	-9	0	-9	-9	-9	-9	-9	-9	0	-9	-9	-9
455	A	118	1	-9	1/1/2016	Kallinger, T. et al.	Precise stellar surface gravities from the time scales of convectively driven brightness variations	6783	2	-9	0	-9	-9	-9	-9	-9	-9	0	-9	-9	-9	-9	-9	-9	0	-9	-9	-9	-9	-9	-9	0	-9	-9	-9	-9	-9	-9	0	-9	-9	-9	-9	-9	-9	0	-9	-9	-9
456	A	118	2	-9	1/1/2016	University of British Columbia	Astronomers find new way to measure the pull of gravity at the surface of distant stars	636	2	-9	0	-9	-9	-9	-9	-9	-9	1	2	0	0	1	0	0	0	-9	-9	-9	-9	-9	-9	0	-9	-9	-9	-9	-9	-9	0	-9	-9	-9	-9	-9	-9	0	-9	-9	-9
457	A	118	3	6	1/3/2016	BBC Brasil	Novo método promete facilitar busca por vida extraterrestre	421	2	-9	0	-9	-9	-9	-9	-9	-9	1	2	1	0	1	0	0	0	-9	-9	-9	-9	-9	-9	0	-9	-9	-9	-9	-9	-9	0	-9	-9	-9	-9	-9	-9	0	-9	-9	-9
458	A	119	1	-9	2/11/2017	De Sanctis, M. C. et al.	Localized aliphatic organic material on the surface of Ceres	3306	1	-9	0	-9	-9	-9	-9	-9	-9	0	-9	-9	-9	-9	-9	-9	0	-9	-9	-9	-9	-9	-9	0	-9	-9	-9	-9	-9	-9	0	-9	-9	-9	-9	-9	-9	0	-9	-9	-9
459	A	119	2	-9	2/16/2017	NASA	Dawn Discovers Evidence for Organic Material on Ceres	773	1	-9	0	-9	-9	-9	-9	-9	-9	0	-9	-9	-9	-9	-9	-9	0	-9	-9	-9	-9	-9	-9	0	-9	-9	-9	-9	-9	-9	0	-9	-9	-9	-9	-9	-9	0	-9	-9	-9
460	A	119	3	5	2/17/2017	Efe	Matéria orgânica é encontrada em planeta-anão do Sistema Solar	597	1	-9	0	-9	-9	-9	-9	-9	-9	0	-9	-9	-9	-9	-9	-9	0	-9	-9	-9	-9	-9	-9	1	2	1	1	0	0	0	0	-9	-9	-9	-9	-9	-9	0	-9	-9	-9
461	A	120	1	-9	12/18/2017	William Schopf, J. et al.	SIMS analyses of the oldest known assemblage of microfossils document their taxon-correlated carbon isotope compositions	5973	3	-9	0	-9	-9	-9	-9	-9	-9	0	-9	-9	-9	-9	-9	-9	0	-9	-9	-9	-9	-9	-9	0	-9	-9	-9	-9	-9	-9	0	-9	-9	-9	-9	-9	-9	0	-9	-9	-9
462	A	120	2	-9	12/18/2017	University of Wisconsin-Madison	Oldest fossils ever found show life on Earth began before 3.5 billion years ago	1287	3	-9	0	-9	-9	-9	-9	-9	-9	0	-9	-9	-9	-9	-9	-9	0	-9	-9	-9	-9	-9	-9	1	2	0	0	1	0	0	0	-9	-9	-9	-9	-9	-9	0	-9	-9	-9
463	A	120	3	7	12/19/2017	Andrea Cunha Freitas	Microfósseis com mais de 3500 milhões de anos são das mais antigas provas de vida na Terra	1059	3	-9	0	-9	-9	-9	-9	-9	-9	0	-9	-9	-9	-9	-9	-9	0	-9	-9	-9	-9	-9	-9	1	2	0	0	1	0	0	0	-9	-9	-9	-9	-9	-9	0	-9	-9	-9
464	A	121	1	-9	11/6/2017	Choblet, G. et al.	Powering prolonged hydrothermal activity inside Enceladus	7844	1	-9	0	-9	-9	-9	-9	-9	-9	0	-9	-9	-9	-9	-9	-9	0	-9	-9	-9	-9	-9	-9	0	-9	-9	-9	-9	-9	-9	0	-9	-9	-9	-9	-9	-9	0	-9	-9	-9
465	A	121	2	-9	11/6/2017	ESA	Heating ocean moon Enceladus for billions of years	806	1	-9	0	-9	-9	-9	-9	-9	-9	0	-9	-9	-9	-9	-9	-9	0	-9	-9	-9	-9	-9	-9	0	-9	-9	-9	-9	-9	-9	0	-9	-9	-9	-9	-9	-9	0	-9	-9	-9
466	A	121	3	7	11/10/2017	Teresa Serafim	Por que é que a lua Encelado tem um oceano (escondido) de água líquida?	1048	1	-9	0	-9	-9	-9	-9	-9	-9	0	-9	-9	-9	-9	-9	-9	0	-9	-9	-9	-9	-9	-9	1	2	0	1	0	0	0	1	3	0	1	0	0	0	0	-9	-9	-9
467	A	122	1	-9	10/8/2018	Hobley, D. E. J. et al.	Formation of metre-scale bladed roughness on Europa’s surface by ablation of ice	5885	1	-9	0	-9	-9	-9	-9	-9	-9	0	-9	-9	-9	-9	-9	-9	0	-9	-9	-9	-9	-9	-9	0	-9	-9	-9	-9	-9	-9	0	-9	-9	-9	-9	-9	-9	0	-9	-9	-9
468	A	122	2	-9	10/8/2018	Cardiff University	Icy warning for space missions to Jupiter’s moon	492	1	-9	0	-9	-9	-9	-9	-9	-9	0	-9	-9	-9	-9	-9	-9	0	-9	-9	-9	-9	-9	-9	0	-9	-9	-9	-9	-9	-9	1	3	0	1	0	0	0	0	-9	-9	-9
469	A	122	3	7	10/18/2018	Teresa Serafim	Lâminas de gelo na lua Europa dificultarão a aterragem de veículos espaciais	829	1	-9	0	-9	-9	-9	-9	-9	-9	0	-9	-9	-9	-9	-9	-9	0	-9	-9	-9	-9	-9	-9	0	-9	-9	-9	-9	-9	-9	1	2	0	1	0	0	0	0	-9	-9	-9
470	A	123	1	-9	7/23/2018	Nordheim, T. A. et al.	Preservation of potential biosignatures in the shallow subsurface of Europa	7139	1	-9	0	-9	-9	-9	-9	-9	-9	0	-9	-9	-9	-9	-9	-9	0	-9	-9	-9	-9	-9	-9	1	2	-9	-9	-9	-9	-9	1	2	-9	-9	-9	-9	-9	0	-9	-9	-9
471	A	123	2	-9	7/23/2018	NASA	Radiation Maps of Europa: Key to Future Missions	854	1	-9	0	-9	-9	-9	-9	-9	-9	1	2	0	1	0	0	0	0	-9	-9	-9	-9	-9	-9	0	-9	-9	-9	-9	-9	-9	0	-9	-9	-9	-9	-9	-9	0	-9	-9	-9
472	A	123	3	5	7/23/2018	Fabio de Castro	Lua de Júpiter poderia ter sinais de vida a apenas 1 centímetro da superfície, segundo estudo	767	1	-9	1	2	0	0	0	1	0	1	2	0	0	1	0	0	0	-9	-9	-9	-9	-9	-9	1	2	0	0	1	0	0	0	-9	-9	-9	-9	-9	-9	0	-9	-9	-9
473	A	124	1	-9	11/12/2018	Bialy, S. & Loeb, A.	Could Solar Radiation Pressure Explain 'Oumuamua's Peculiar Acceleration?	4357	4	-9	0	-9	-9	-9	-9	-9	-9	0	-9	-9	-9	-9	-9	-9	0	-9	-9	-9	-9	-9	-9	1	2	-9	-9	-9	-9	-9	0	-9	-9	-9	-9	-9	-9	0	-9	-9	-9
474	A	124	2	-9	11/19/2018	Harvard / Peter Reuell	Something weird this way comes	929	4	-9	0	-9	-9	-9	-9	-9	-9	0	-9	-9	-9	-9	-9	-9	0	-9	-9	-9	-9	-9	-9	1	2	0	0	1	0	0	0	-9	-9	-9	-9	-9	-9	0	-9	-9	-9
475	A	124	3	5	11/7/2018	Redação	Alienígenas podem ter enviado objeto interestelar para Terra, diz artigo	268	4	-9	0	-9	-9	-9	-9	-9	-9	0	-9	-9	-9	-9	-9	-9	0	-9	-9	-9	-9	-9	-9	1	2	1	1	1	0	0	0	-9	-9	-9	-9	-9	-9	0	-9	-9	-9
476	A	124	3	5	11/8/2018	France Presse	Cientistas refutam origem alienígena de objeto interestelar	542	4	-9	0	-9	-9	-9	-9	-9	-9	0	-9	-9	-9	-9	-9	-9	0	-9	-9	-9	-9	-9	-9	1	2	0	0	1	0	0	0	-9	-9	-9	-9	-9	-9	0	-9	-9	-9
477	A	124	3	8	2/17/2019	Daniel Mediavilla	Las incógnitas astronómicas que se explican con extraterrestres	825	4	-9	0	-9	-9	-9	-9	-9	-9	0	-9	-9	-9	-9	-9	-9	0	-9	-9	-9	-9	-9	-9	1	3	0	0	1	0	0	0	-9	-9	-9	-9	-9	-9	0	-9	-9	-9
478	A	125	1	-9	8/14/2020	Gilbert, E. A. et al.	The First Habitable Zone Earth-sized Planet from TESS. I: Validation of the TOI-700 System	18761	2	-9	0	-9	-9	-9	-9	-9	-9	0	-9	-9	-9	-9	-9	-9	0	-9	-9	-9	-9	-9	-9	0	-9	-9	-9	-9	-9	-9	0	-9	-9	-9	-9	-9	-9	0	-9	-9	-9
479	A	125	1	-9	8/14/2020	Rodriguez, J. E. et al.	The First Habitable-zone Earth-sized Planet from TESS. II. Spitzer Confirms TOI-700 d	9469	2	-9	1	2	-9	-9	-9	-9	-9	0	-9	-9	-9	-9	-9	-9	0	-9	-9	-9	-9	-9	-9	0	-9	-9	-9	-9	-9	-9	0	-9	-9	-9	-9	-9	-9	0	-9	-9	-9
480	A	125	1	-9	8/14/2020	Suissa, G. et al.	The First Habitable-zone Earth-sized Planet from TESS. III. Climate States and Characterization Prospects for TOI-700 d	14070	2	-9	0	-9	-9	-9	-9	-9	-9	1	2	-9	-9	-9	-9	-9	0	-9	-9	-9	-9	-9	-9	0	-9	-9	-9	-9	-9	-9	1	2	-9	-9	-9	-9	-9	0	-9	-9	-9
481	A	125	2	-9	1/7/2020	NASA / Jeanette Kazmierczak	NASA Planet Hunter Finds its 1st Earth-size Habitable-zone World	1313	2	-9	0	-9	-9	-9	-9	-9	-9	0	-9	-9	-9	-9	-9	-9	0	-9	-9	-9	-9	-9	-9	0	-9	-9	-9	-9	-9	-9	1	2	0	1	0	0	0	0	-9	-9	-9
482	A	125	3	7	1/7/2020	Lusa	NASA anuncia descoberta de planeta do tamanho da Terra em zona habitável	435	2	-9	0	-9	-9	-9	-9	-9	-9	0	-9	-9	-9	-9	-9	-9	0	-9	-9	-9	-9	-9	-9	0	-9	-9	-9	-9	-9	-9	0	-9	-9	-9	-9	-9	-9	0	-9	-9	-9
483	A	125	3	5	1/7/2020	Redação	Nasa descobre planeta do tamanho da Terra em zona 'habitável'	346	2	-9	0	-9	-9	-9	-9	-9	-9	0	-9	-9	-9	-9	-9	-9	0	-9	-9	-9	-9	-9	-9	0	-9	-9	-9	-9	-9	-9	0	-9	-9	-9	-9	-9	-9	0	-9	-9	-9
484	A	126	1	-9	9/6/2021	Demangeon, O. D. S. et al.	Warm terrestrial planet with half the mass of Venus transiting a nearby star	25312	2	-9	0	-9	-9	-9	-9	-9	-9	1	2	-9	-9	-9	-9	-9	0	-9	-9	-9	-9	-9	-9	0	-9	-9	-9	-9	-9	-9	0	-9	-9	-9	-9	-9	-9	0	-9	-9	-9
485	A	126	2	-9	8/5/2021	European Southern Observatory	New ESO observations show rocky exoplanet has just half the mass of Venus	780	2	-9	0	-9	-9	-9	-9	-9	-9	1	2	0	1	0	0	0	0	-9	-9	-9	-9	-9	-9	0	-9	-9	-9	-9	-9	-9	1	2	0	0	1	0	0	0	-9	-9	-9
486	A	126	3	7	8/5/2021	Lusa	Equipa com astrónomos portugueses descobre planetas que podem ter água	787	2	-9	0	-9	-9	-9	-9	-9	-9	0	-9	-9	-9	-9	-9	-9	0	-9	-9	-9	-9	-9	-9	0	-9	-9	-9	-9	-9	-9	1	2	0	0	1	0	0	1	0	0	1
487	A	127	1	-9	9/13/2021	Roth, L.	A Stable H2O Atmosphere on Europa’s Trailing Hemisphere From HST Images	8203	1	-9	0	-9	-9	-9	-9	-9	-9	0	-9	-9	-9	-9	-9	-9	0	-9	-9	-9	-9	-9	-9	0	-9	-9	-9	-9	-9	-9	0	-9	-9	-9	-9	-9	-9	0	-9	-9	-9
488	A	127	2	-9	10/14/2021	NASA	Hubble Finds Evidence of Persistent Water Vapor in One Hemisphere of Europa	973	1	-9	0	-9	-9	-9	-9	-9	-9	1	2	0	1	0	0	0	0	-9	-9	-9	-9	-9	-9	1	2	0	1	0	0	0	1	2	0	1	0	0	0	0	-9	-9	-9
489	A	127	3	7	10/14/2021	Lusa	Detectado vapor de água em Europa, uma das luas geladas de Júpiter	649	1	-9	0	-9	-9	-9	-9	-9	-9	0	-9	-9	-9	-9	-9	-9	0	-9	-9	-9	-9	-9	-9	0	-9	-9	-9	-9	-9	-9	0	-9	-9	-9	-9	-9	-9	0	-9	-9	-9
490	A	128	1	-9	7/26/2021	Roth, L. et al.	A sublimated water atmosphere on Ganymede detected from Hubble Space Telescope observations	9723	1	-9	0	-9	-9	-9	-9	-9	-9	0	-9	-9	-9	-9	-9	-9	0	-9	-9	-9	-9	-9	-9	0	-9	-9	-9	-9	-9	-9	0	-9	-9	-9	-9	-9	-9	0	-9	-9	-9
491	A	128	2	-9	7/26/2021	ESA	Hubble Finds First Evidence of Water Vapour at Jupiter’s Moon Ganymede	808	1	-9	0	-9	-9	-9	-9	-9	-9	0	-9	-9	-9	-9	-9	-9	0	-9	-9	-9	-9	-9	-9	1	2	0	1	0	0	0	0	-9	-9	-9	-9	-9	-9	0	-9	-9	-9
492	A	128	3	7	7/27/2021	Lusa	Sinais de vapor de água detectados em Ganimedes, a maior lua de Júpiter	464	1	-9	0	-9	-9	-9	-9	-9	-9	0	-9	-9	-9	-9	-9	-9	0	-9	-9	-9	-9	-9	-9	0	-9	-9	-9	-9	-9	-9	1	2	0	0	0	0	1	0	-9	-9	-9
493	A	129	1	-9	11/23/2022	Scheller, E. V. et al.	Aqueous alteration processes in Jezero crater, Mars—implications for organic geochemistry	5078	1	-9	0	-9	-9	-9	-9	-9	-9	0	-9	-9	-9	-9	-9	-9	0	-9	-9	-9	-9	-9	-9	0	-9	-9	-9	-9	-9	-9	0	-9	-9	-9	-9	-9	-9	0	-9	-9	-9
494	A	129	1	-9	11/23/2022	Bell III, J. F. et al.	Geological, multispectral, and meteorological imaging results from the Mars 2020 Perseverance rover in Jezero crater	17368	1	-9	0	-9	-9	-9	-9	-9	-9	0	-9	-9	-9	-9	-9	-9	0	-9	-9	-9	-9	-9	-9	0	-9	-9	-9	-9	-9	-9	0	-9	-9	-9	-9	-9	-9	0	-9	-9	-9
495	A	129	1	-9	11/23/2022	Tice, M. M. et al.	Alteration history of Séítah formation rocks inferred by PIXL x-ray fluorescence, x-ray diffraction, and multispectral imaging on Mars	15809	1	-9	0	-9	-9	-9	-9	-9	-9	0	-9	-9	-9	-9	-9	-9	0	-9	-9	-9	-9	-9	-9	1	2	-9	-9	-9	-9	-9	1	2	-9	-9	-9	-9	-9	0	-9	-9	-9
496	A	129	2	-9	11/23/2022	University of Florida / Eric Hamilton	Perseverance rover detects more organic carbon in search for signs of ancient life on Mars	468	1	-9	0	-9	-9	-9	-9	-9	-9	0	-9	-9	-9	-9	-9	-9	0	-9	-9	-9	-9	-9	-9	1	2	0	0	1	0	0	1	2	0	0	1	0	1	0	-9	-9	-9
497	A	129	3	5	11/28/2022	Joel Achenbach	Vida em Marte? O que o robô da Nasa já achou de pistas no planeta vermelho	1294	1	-9	0	-9	-9	-9	-9	-9	-9	0	-9	-9	-9	-9	-9	-9	0	-9	-9	-9	-9	-9	-9	1	2	0	1	1	0	0	1	2	0	0	1	0	0	0	-9	-9	-9
498	A	130	1	-9	8/25/2022	Farley, K. A. et al.	Aqueously altered igneous rocks sampled on the floor of Jezero crater, Mars	13150	1	-9	0	-9	-9	-9	-9	-9	-9	0	-9	-9	-9	-9	-9	-9	0	-9	-9	-9	-9	-9	-9	0	-9	-9	-9	-9	-9	-9	1	2	-9	-9	-9	-9	-9	0	-9	-9	-9
499	A	130	1	-9	8/25/2022	Liu, Y. et al.	An olivine cumulate outcrop on the floor of Jezero crater, Mars	5993	1	-9	0	-9	-9	-9	-9	-9	-9	0	-9	-9	-9	-9	-9	-9	0	-9	-9	-9	-9	-9	-9	0	-9	-9	-9	-9	-9	-9	0	-9	-9	-9	-9	-9	-9	0	-9	-9	-9
500	A	130	1	-9	8/25/2022	Hamran, S.-E. et al.	Ground penetrating radar observations of subsurface structures in the floor of Jezero crater, Mars	5239	1	-9	0	-9	-9	-9	-9	-9	-9	0	-9	-9	-9	-9	-9	-9	0	-9	-9	-9	-9	-9	-9	0	-9	-9	-9	-9	-9	-9	0	-9	-9	-9	-9	-9	-9	0	-9	-9	-9
501	A	130	1	-9	8/25/2022	Wiens, R. C. et al.	Compositionally and density stratified igneous terrain in Jezero crater, Mars	16828	1	-9	0	-9	-9	-9	-9	-9	-9	0	-9	-9	-9	-9	-9	-9	0	-9	-9	-9	-9	-9	-9	0	-9	-9	-9	-9	-9	-9	1	2	-9	-9	-9	-9	-9	0	-9	-9	-9
502	A	130	2	-9	8/25/2022	NASA-JPL	NASA’s Perseverance Makes New Discoveries in Mars’ Jezero Crater	1090	1	-9	0	-9	-9	-9	-9	-9	-9	0	-9	-9	-9	-9	-9	-9	0	-9	-9	-9	-9	-9	-9	0	-9	-9	-9	-9	-9	-9	0	-9	-9	-9	-9	-9	-9	0	-9	-9	-9
503	A	130	2	-9	8/25/2022	University of California - Berkeley / Robert Sanders	Perseverance rover retrieves key clues to Mars’ geologic and water history	1589	1	-9	0	-9	-9	-9	-9	-9	-9	0	-9	-9	-9	-9	-9	-9	0	-9	-9	-9	-9	-9	-9	0	-9	-9	-9	-9	-9	-9	0	-9	-9	-9	-9	-9	-9	0	-9	-9	-9
504	A	130	3	5	8/26/2022	Efe	Marte: Perseverance, da Nasa, encontra rochas que podem revelar se havia vida no planeta	675	1	-9	0	-9	-9	-9	-9	-9	-9	0	-9	-9	-9	-9	-9	-9	0	-9	-9	-9	-9	-9	-9	1	2	1	1	1	0	0	0	-9	-9	-9	-9	-9	-9	0	-9	-9	-9
505	A	130	3	6	8/26/2022	Will Dunham / Reuters	Sonda caçadora de rochas da Nasa revela geologia surpreendente em cratera de Marte	749	1	-9	1	2	0	0	1	0	0	0	-9	-9	-9	-9	-9	-9	0	-9	-9	-9	-9	-9	-9	1	2	0	0	1	0	1	1	2	0	0	1	0	0	0	-9	-9	-9
506	A	131	1	-9	2/10/2022	Faria, J. P. et al.	A candidate short-period sub-Earth orbiting Proxima Centauri	12853	2	-9	0	-9	-9	-9	-9	-9	-9	0	-9	-9	-9	-9	-9	-9	0	-9	-9	-9	-9	-9	-9	0	-9	-9	-9	-9	-9	-9	0	-9	-9	-9	-9	-9	-9	0	-9	-9	-9
507	A	131	2	-9	2/10/2022	European Southern Observatory	New planet detected around star closest to the Sun	609	2	-9	0	-9	-9	-9	-9	-9	-9	0	-9	-9	-9	-9	-9	-9	0	-9	-9	-9	-9	-9	-9	0	-9	-9	-9	-9	-9	-9	1	2	0	0	1	0	0	0	-9	-9	-9
508	A	131	3	5	2/14/2022	Redação	Novo planeta na órbita da estrela mais próxima do Sol é descoberto	756	2	-9	0	-9	-9	-9	-9	-9	-9	0	-9	-9	-9	-9	-9	-9	0	-9	-9	-9	-9	-9	-9	0	-9	-9	-9	-9	-9	-9	1	2	0	0	1	0	0	0	-9	-9	-9
509	A	132	1	-9	3/30/2022	Thompson, M. et al.	The case and context for atmospheric methane as an exoplanet biosignature	11215	2	-9	1	2	-9	-9	-9	-9	-9	0	-9	-9	-9	-9	-9	-9	0	-9	-9	-9	-9	-9	-9	0	-9	-9	-9	-9	-9	-9	0	-9	-9	-9	-9	-9	-9	0	-9	-9	-9
510	A	132	2	-9	3/28/2022	University of California - Santa Cruz	Methane could be the first detectable indication of life beyond Earth	815	2	-9	1	2	1	1	0	0	0	0	-9	-9	-9	-9	-9	-9	0	-9	-9	-9	-9	-9	-9	0	-9	-9	-9	-9	-9	-9	0	-9	-9	-9	-9	-9	-9	0	-9	-9	-9
511	A	132	3	6	3/31/2022	Will Dunham / Reuters	Metano pode ser a chave para detectar vida alienígena em um planeta distante	830	2	-9	1	3	0	1	1	0	0	0	-9	-9	-9	-9	-9	-9	0	-9	-9	-9	-9	-9	-9	0	-9	-9	-9	-9	-9	-9	0	-9	-9	-9	-9	-9	-9	0	-9	-9	-9
512	A	133	1	-9	4/26/2022	Oba, Y. et al.	Identifying the wide diversity of extraterrestrial purine and pyrimidine nucleobases in carbonaceous meteorites	8714	3	-9	0	-9	-9	-9	-9	-9	-9	0	-9	-9	-9	-9	-9	-9	0	-9	-9	-9	-9	-9	-9	0	-9	-9	-9	-9	-9	-9	0	-9	-9	-9	-9	-9	-9	0	-9	-9	-9
513	A	133	2	-9	4/26/2022	NASA / William Steigerwald	Could the Blueprint for Life Have Been Generated in Asteroids?	826	3	-9	0	-9	-9	-9	-9	-9	-9	0	-9	-9	-9	-9	-9	-9	0	-9	-9	-9	-9	-9	-9	0	-9	-9	-9	-9	-9	-9	0	-9	-9	-9	-9	-9	-9	0	-9	-9	-9
514	A	133	3	6	4/28/2022	Will Dunham / Reuters	Os ingredientes chaves da vida podem ter chegado do espaço? Cientistas dizem que sim	704	3	-9	0	-9	-9	-9	-9	-9	-9	0	-9	-9	-9	-9	-9	-9	0	-9	-9	-9	-9	-9	-9	0	-9	-9	-9	-9	-9	-9	0	-9	-9	-9	-9	-9	-9	0	-9	-9	-9
515	A	134	1	-9	1/1/2024	Loeb, A. et al.	Recovery and Classification of Spherules from the Pacific Ocean Site of the CNEOS 2014 January 8 (IM1) Bolide	17432	5	Interstellar object analysis	0	-9	-9	-9	-9	-9	-9	0	-9	-9	-9	-9	-9	-9	0	-9	-9	-9	-9	-9	-9	1	2	-9	-9	-9	-9	-9	0	-9	-9	-9	-9	-9	-9	0	-9	-9	-9
516	A	134	2	-9	8/29/2023	Harvard University / The Galileo Project	Spherule analysis finds evidence of extrasolar composition	520	5	Interstellar object analysis	0	-9	-9	-9	-9	-9	-9	0	-9	-9	-9	-9	-9	-9	0	-9	-9	-9	-9	-9	-9	0	-9	-9	-9	-9	-9	-9	0	-9	-9	-9	-9	-9	-9	0	-9	-9	-9
517	A	134	3	6	9/4/2023	Deutsche Welle	Meteorito IM1 é primeiro objeto interestelar encontrado na Terra	561	5	Interstellar object analysis	0	-9	-9	-9	-9	-9	-9	0	-9	-9	-9	-9	-9	-9	0	-9	-9	-9	-9	-9	-9	1	2	1	0	1	0	0	0	-9	-9	-9	-9	-9	-9	0	-9	-9	-9
518	A	135	1	-9	11/29/2023	Luque, R. et al.	A resonant sextuplet of sub-Neptunes transiting the bright star HD 110067	20760	2	-9	0	-9	-9	-9	-9	-9	-9	0	-9	-9	-9	-9	-9	-9	0	-9	-9	-9	-9	-9	-9	0	-9	-9	-9	-9	-9	-9	0	-9	-9	-9	-9	-9	-9	0	-9	-9	-9
519	A	135	2	-9	11/29/2023	University of Chicago	Scientists discover rare 6-planet system that moves in strange synchrony	521	2	-9	0	-9	-9	-9	-9	-9	-9	0	-9	-9	-9	-9	-9	-9	0	-9	-9	-9	-9	-9	-9	0	-9	-9	-9	-9	-9	-9	0	-9	-9	-9	-9	-9	-9	0	-9	-9	-9
520	A	135	3	6	11/29/2023	BBC Brasil	Astrônomos descobrem o sistema solar perfeito	774	2	-9	1	3	0	1	1	0	0	0	-9	-9	-9	-9	-9	-9	0	-9	-9	-9	-9	-9	-9	0	-9	-9	-9	-9	-9	-9	0	-9	-9	-9	-9	-9	-9	0	-9	-9	-9
521	A	136	1	-9	1/26/2024	Paige, D. A. et al.	Ground penetrating radar observations of the contact between the western delta and the crater floor of Jezero crater, Mars	6348	1	-9	0	-9	-9	-9	-9	-9	-9	0	-9	-9	-9	-9	-9	-9	0	-9	-9	-9	-9	-9	-9	0	-9	-9	-9	-9	-9	-9	1	2	-9	-9	-9	-9	-9	0	-9	-9	-9
522	A	136	2	-9	1/26/2024	UCLA	Confirmation of ancient lake on Mars builds excitement for Perseverance rover’s samples	738	1	-9	1	2	0	1	0	0	0	1	2	0	1	0	0	0	0	-9	-9	-9	-9	-9	-9	1	2	1	1	0	0	0	0	-9	-9	-9	-9	-9	-9	0	-9	-9	-9
523	A	136	3	5	1/28/2024	Redação	Rover Perseverance encontra sedimentos de antigo lago em Marte; entenda a importância da descoberta	678	1	-9	1	2	0	0	1	0	0	1	2	0	0	1	0	0	0	-9	-9	-9	-9	-9	-9	1	2	0	1	0	0	0	0	-9	-9	-9	-9	-9	-9	0	-9	-9	-9
524	A	137	1	-9	1/11/2012	Cassan, A. et al.	One or more bound planets per Milky Way star from microlensing observations	3494	2	-9	0	-9	-9	-9	-9	-9	-9	0	-9	-9	-9	-9	-9	-9	0	-9	-9	-9	-9	-9	-9	0	-9	-9	-9	-9	-9	-9	0	-9	-9	-9	-9	-9	-9	0	-9	-9	-9
525	A	137	2	-9	1/11/2012	Universität Heidelberg	Planet Population is Plentiful	794	2	-9	0	-9	-9	-9	-9	-9	-9	0	-9	-9	-9	-9	-9	-9	0	-9	-9	-9	-9	-9	-9	0	-9	-9	-9	-9	-9	-9	0	-9	-9	-9	-9	-9	-9	0	-9	-9	-9
526	A	137	3	8	1/18/2012	Alicia Rivera	Retrato de una Vía Láctea con miles de millones de planetas	955	2	-9	0	-9	-9	-9	-9	-9	-9	0	-9	-9	-9	-9	-9	-9	0	-9	-9	-9	-9	-9	-9	0	-9	-9	-9	-9	-9	-9	0	-9	-9	-9	-9	-9	-9	0	-9	-9	-9
527	A	138	1	-9	8/7/2013	Anglada-Escudé, G. et al.	A dynamically-packed planetary system around GJ 667C with three super-Earths in its habitable zone	23123	2	-9	0	-9	-9	-9	-9	-9	-9	0	-9	-9	-9	-9	-9	-9	0	-9	-9	-9	-9	-9	-9	0	-9	-9	-9	-9	-9	-9	1	3	-9	-9	-9	-9	-9	0	-9	-9	-9
528	A	138	2	-9	6/25/2013	European Southern Observatory	Three Planets in Habitable Zone of Nearby Star	940	2	-9	0	-9	-9	-9	-9	-9	-9	0	-9	-9	-9	-9	-9	-9	0	-9	-9	-9	-9	-9	-9	1	2	0	1	0	0	0	0	-9	-9	-9	-9	-9	-9	0	-9	-9	-9
529	A	138	3	8	6/25/2013	Alicia Rivera	Una estrella cercana al Sol tiene seis planetas, tres de ellos en la zona habitable	538	2	-9	0	-9	-9	-9	-9	-9	-9	0	-9	-9	-9	-9	-9	-9	0	-9	-9	-9	-9	-9	-9	0	-9	-9	-9	-9	-9	-9	0	-9	-9	-9	-9	-9	-9	0	-9	-9	-9
530	A	139	1	-9	8/3/2019	Luque, R. et al.	Planetary system around the nearby M dwarf GJ 357 including a transiting, hot, Earth-sized planet optimal for atmospheric characterization	15973	2	-9	0	-9	-9	-9	-9	-9	-9	0	-9	-9	-9	-9	-9	-9	0	-9	-9	-9	-9	-9	-9	0	-9	-9	-9	-9	-9	-9	0	-9	-9	-9	-9	-9	-9	0	-9	-9	-9
531	A	139	2	-9	7/31/2019	Cornell University / Blaine Friedlander	TESS satellite uncovers its ‘first nearby super-Earth’	656	2	-9	1	2	0	0	1	0	0	0	-9	-9	-9	-9	-9	-9	0	-9	-9	-9	-9	-9	-9	0	-9	-9	-9	-9	-9	-9	1	2	0	1	1	0	0	0	-9	-9	-9
532	A	139	3	8	7/31/2019	Nuño Domínguez	Un nuevo sistema solar a la vuelta de la esquina	1027	2	-9	0	-9	-9	-9	-9	-9	-9	0	-9	-9	-9	-9	-9	-9	0	-9	-9	-9	-9	-9	-9	1	2	0	1	0	0	0	1	2	1	1	0	0	0	0	-9	-9	-9
533	A	140	1	-9	3/10/2021	Snyder-Beattle, A. et al.	The Timing of Evolutionary Transitions Suggests Intelligent Life is Rare	10873	5	Probability (of life in the universe)	0	-9	-9	-9	-9	-9	-9	0	-9	-9	-9	-9	-9	-9	0	-9	-9	-9	-9	-9	-9	0	-9	-9	-9	-9	-9	-9	0	-9	-9	-9	-9	-9	-9	0	-9	-9	-9
534	A	140	2	-9	3/10/2021	University of Oxford	Aliens (or at least intelligent ones) are rare…	463	5	Probability (of life in the universe)	0	-9	-9	-9	-9	-9	-9	0	-9	-9	-9	-9	-9	-9	0	-9	-9	-9	-9	-9	-9	0	-9	-9	-9	-9	-9	-9	0	-9	-9	-9	-9	-9	-9	0	-9	-9	-9
535	A	140	3	8	3/28/2021	Luis Miguel Ariza	¿Y si estamos solos en el universo?	547	5	Probability (of life in the universe)	0	-9	-9	-9	-9	-9	-9	0	-9	-9	-9	-9	-9	-9	0	-9	-9	-9	-9	-9	-9	0	-9	-9	-9	-9	-9	-9	0	-9	-9	-9	-9	-9	-9	0	-9	-9	-9
536	A	141	1	-9	9/8/2022	Luque, R. et al.	Density, not radius, separates rocky and water-rich small planets orbiting M dwarf stars	3156	2	-9	0	-9	-9	-9	-9	-9	-9	0	-9	-9	-9	-9	-9	-9	0	-9	-9	-9	-9	-9	-9	0	-9	-9	-9	-9	-9	-9	0	-9	-9	-9	-9	-9	-9	0	-9	-9	-9
537	A	141	2	-9	9/8/2022	University of Chicago / Louise Lerner	Surprise finding suggests ‘water worlds’ are more common than we thought	925	2	-9	0	-9	-9	-9	-9	-9	-9	0	-9	-9	-9	-9	-9	-9	0	-9	-9	-9	-9	-9	-9	0	-9	-9	-9	-9	-9	-9	0	-9	-9	-9	-9	-9	-9	0	-9	-9	-9
538	A	141	3	8	9/8/2022	Daniel Mediavilla	Gran parte de los planetas con posibilidad de albergar vida son mundos acuosos	1026	2	-9	0	-9	-9	-9	-9	-9	-9	0	-9	-9	-9	-9	-9	-9	0	-9	-9	-9	-9	-9	-9	0	-9	-9	-9	-9	-9	-9	1	2	1	1	0	0	0	0	-9	-9	-9
539	A	142	1	-9	3/21/2023	Oba, Y. et al.	Uracil in the carbonaceous asteroid (162173) Ryugu	6977	3	-9	0	-9	-9	-9	-9	-9	-9	0	-9	-9	-9	-9	-9	-9	0	-9	-9	-9	-9	-9	-9	0	-9	-9	-9	-9	-9	-9	0	-9	-9	-9	-9	-9	-9	0	-9	-9	-9
540	A	142	2	-9	3/21/2023	Hokkaido University	Uracil found in Ryugu samples	485	3	-9	0	-9	-9	-9	-9	-9	-9	0	-9	-9	-9	-9	-9	-9	0	-9	-9	-9	-9	-9	-9	0	-9	-9	-9	-9	-9	-9	0	-9	-9	-9	-9	-9	-9	0	-9	-9	-9
541	A	142	3	8	3/21/2023	Nuño Domínguez	Hallada en un asteroide una de las cuatro letras del ARN, la molécula esencial para la vida	1669	3	-9	0	-9	-9	-9	-9	-9	-9	0	-9	-9	-9	-9	-9	-9	0	-9	-9	-9	-9	-9	-9	0	-9	-9	-9	-9	-9	-9	0	-9	-9	-9	-9	-9	-9	0	-9	-9	-9
542	A	142	3	6	3/21/2023	Will Dunham / Reuters	Descoberta de asteroide sugere que ingredientes para a vida na Terra vieram do espaço	655	3	-9	0	-9	-9	-9	-9	-9	-9	0	-9	-9	-9	-9	-9	-9	0	-9	-9	-9	-9	-9	-9	0	-9	-9	-9	-9	-9	-9	0	-9	-9	-9	-9	-9	-9	0	-9	-9	-9
543	A	143	1	-9	2/22/2023	Ribas, I. et al.	The CARMENES search for exoplanets around M dwarfs: Guaranteed time observations Data Release 1 (2016-2020)	19001	2	-9	0	-9	-9	-9	-9	-9	-9	0	-9	-9	-9	-9	-9	-9	0	-9	-9	-9	-9	-9	-9	0	-9	-9	-9	-9	-9	-9	0	-9	-9	-9	-9	-9	-9	0	-9	-9	-9
544	A	143	2	-9	2/22/2023	Max Planck Institute	CARMENES project boosts the number of known planets in the solar neighbourhood	920	2	-9	0	-9	-9	-9	-9	-9	-9	0	-9	-9	-9	-9	-9	-9	0	-9	-9	-9	-9	-9	-9	0	-9	-9	-9	-9	-9	-9	1	2	0	1	0	0	0	0	-9	-9	-9
545	A	143	3	8	2/22/2023	Javier Salas	Un vecindario lleno de planetas: 59 nuevos mundos en las cercanías del Sistema Solar	934	2	-9	0	-9	-9	-9	-9	-9	-9	0	-9	-9	-9	-9	-9	-9	0	-9	-9	-9	-9	-9	-9	0	-9	-9	-9	-9	-9	-9	1	2	1	0	0	0	0	0	-9	-9	-9
546	A	144	1	-9	3/16/2023	Lobo, A. H. et al.	Terminator Habitability: The Case for Limited Water Availability on M-dwarf Planets	10173	2	-9	0	-9	-9	-9	-9	-9	-9	0	-9	-9	-9	-9	-9	-9	0	-9	-9	-9	-9	-9	-9	0	-9	-9	-9	-9	-9	-9	1	2	-9	-9	-9	-9	-9	0	-9	-9	-9
547	A	144	2	-9	3/16/2023	Universide of California - Irvine	‘Terminator zones’ on distant planets could harbor life, UC Irvine astronomers say	665	2	-9	0	-9	-9	-9	-9	-9	-9	1	2	0	1	1	0	0	0	-9	-9	-9	-9	-9	-9	0	-9	-9	-9	-9	-9	-9	1	2	1	1	1	0	0	0	-9	-9	-9
548	A	144	3	8	5/3/2023	Victoria Toro	Las zonas ‘terminator’ de los exoplanetas: nuevas formas de buscar vida extraterrestre	941	2	-9	0	-9	-9	-9	-9	-9	-9	1	2	1	0	1	0	0	0	-9	-9	-9	-9	-9	-9	0	-9	-9	-9	-9	-9	-9	1	2	0	0	0	1	0	0	-9	-9	-9
549	A	145	1	-9	1/23/2024	Watters, T. R. et al.	Evidence of Ice-Rich Layered Deposits in the Medusae Fossae Formation of Mars	6215	1	-9	0	-9	-9	-9	-9	-9	-9	0	-9	-9	-9	-9	-9	-9	0	-9	-9	-9	-9	-9	-9	0	-9	-9	-9	-9	-9	-9	0	-9	-9	-9	-9	-9	-9	0	-9	-9	-9
550	A	145	2	-9	1/18/2024	ESA	Buried water ice at Mars's equator?	876	1	-9	0	-9	-9	-9	-9	-9	-9	0	-9	-9	-9	-9	-9	-9	0	-9	-9	-9	-9	-9	-9	0	-9	-9	-9	-9	-9	-9	0	-9	-9	-9	-9	-9	-9	0	-9	-9	-9
551	A	145	3	8	1/18/2024	Javier Salas	Descubiertos depósitos masivos de agua helada bajo el ecuador de Marte	1339	1	-9	0	-9	-9	-9	-9	-9	-9	0	-9	-9	-9	-9	-9	-9	0	-9	-9	-9	-9	-9	-9	1	2	0	1	0	0	0	1	2	0	1	0	0	0	0	-9	-9	-9
552	A	3	3	5	9/11/2023	Efe	Telescópio James Webb descobre metano e dióxido de carbono em atmosfera de exoplaneta; entenda	468	2	-9	0	-9	-9	-9	-9	-9	-9	0	-9	-9	-9	-9	-9	-9	0	-9	-9	-9	-9	-9	-9	0	-9	-9	-9	-9	-9	-9	1	2	0	0	1	0	1	0	-9	-9	-9
553	A	3	3	5	9/14/2023	Redação	Cientistas podem ter encontrado sinal de vida em planeta fora do Sistema Solar?	555	2	-9	0	-9	-9	-9	-9	-9	-9	1	2	0	0	1	0	0	0	-9	-9	-9	-9	-9	-9	0	-9	-9	-9	-9	-9	-9	0	-9	-9	-9	-9	-9	-9	0	-9	-9	-9
554	A	3	3	7	9/2/2023	Tiago Ramalho	Um oceano e uma molécula imprevista dão pistas sobre a vida fora do planeta Terra	736	2	-9	1	3	0	0	0	1	0	1	2	1	0	1	0	0	0	-9	-9	-9	-9	-9	-9	0	-9	-9	-9	-9	-9	-9	1	2	0	1	0	0	0	0	-9	-9	-9
555	A	4	3	5	6/14/2023	France Presse	Nasa encontra elemento essencial à vida em lua de Saturno; veja imagens	433	1	-9	0	-9	-9	-9	-9	-9	-9	0	-9	-9	-9	-9	-9	-9	0	-9	-9	-9	-9	-9	-9	0	-9	-9	-9	-9	-9	-9	1	2	0	0	0	1	0	0	-9	-9	-9
556	A	4	3	6	6/15/2023	Steve Gorman / Reuters	Lua gelada de Saturno abriga elemento essencial para a vida	683	1	-9	0	-9	-9	-9	-9	-9	-9	0	-9	-9	-9	-9	-9	-9	0	-9	-9	-9	-9	-9	-9	0	-9	-9	-9	-9	-9	-9	1	2	0	1	1	0	0	0	-9	-9	-9
557	A	5	3	5	9/28/2023	Roberta Janses	Inteligência artificial ajuda na busca por vida extraterrestre	433	5	AI for the SLE	0	-9	-9	-9	-9	-9	-9	1	3	0	0	1	0	0	0	-9	-9	-9	-9	-9	-9	0	-9	-9	-9	-9	-9	-9	0	-9	-9	-9	-9	-9	-9	0	-9	-9	-9
558	A	6	3	7	4/20/2022	Reuters	Semelhança entre lua de Júpiter e Gronelândia indica que o planeta pode sustentar vida	627	1	-9	0	-9	-9	-9	-9	-9	-9	0	-9	-9	-9	-9	-9	-9	0	-9	-9	-9	-9	-9	-9	1	2	0	1	0	0	0	1	2	1	1	0	0	0	0	-9	-9	-9
559	A	9	3	5	9/14/2020	João Ker	Gás descoberto em Vênus indica chance de vida de micróbios no planeta, mostra novo estudo	1063	1	-9	0	-9	-9	-9	-9	-9	-9	0	-9	-9	-9	-9	-9	-9	0	-9	-9	-9	-9	-9	-9	1	2	1	1	1	1	0	0	-9	-9	-9	-9	-9	-9	0	-9	-9	-9
560	A	9	3	6	9/14/2020	Sabine Righetti	Molécula detectada em Vênus pode indicar vida microbiana extraterrestre	1016	1	-9	0	-9	-9	-9	-9	-9	-9	0	-9	-9	-9	-9	-9	-9	1	1	0	1	1	0	0	1	2	0	0	1	0	0	1	2	1	1	0	0	0	0	-9	-9	-9
561	A	9	3	7	9/14/2020	Teresa Serafim	Descoberto possível marcador de vida em Vénus	1607	1	-9	0	-9	-9	-9	-9	-9	-9	0	-9	-9	-9	-9	-9	-9	0	-9	-9	-9	-9	-9	-9	1	2	0	0	1	0	0	1	2	0	0	1	0	0	0	-9	-9	-9
562	A	9	3	8	9/14/2020	Nuño Domínguez	Hallados posibles indicios de vida en Venus	1515	1	-9	0	-9	-9	-9	-9	-9	-9	1	2	0	0	0	1	0	1	2	0	0	1	0	0	1	2	1	0	0	0	0	0	-9	-9	-9	-9	-9	-9	0	-9	-9	-9
563	A	9	3	8	9/14/2020	Nuño Domínguez	¿Qué es la fosfina y por qué puede ser un indicio de vida fuera de la Tierra?	1058	1	-9	0	-9	-9	-9	-9	-9	-9	0	-9	-9	-9	-9	-9	-9	1	1	1	0	0	0	0	0	-9	-9	-9	-9	-9	-9	0	-9	-9	-9	-9	-9	-9	0	-9	-9	-9
564	A	9	3	8	9/20/2020	Nuño Domínguez	Cómo encontrar vida en Venus	1642	1	-9	0	-9	-9	-9	-9	-9	-9	0	-9	-9	-9	-9	-9	-9	0	-9	-9	-9	-9	-9	-9	1	2	0	1	0	0	0	0	-9	-9	-9	-9	-9	-9	0	-9	-9	-9
565	A	12	3	5	9/12/2019	Redação	Cientistas encontram água em planeta potencialmente habitável	346	2	-9	0	-9	-9	-9	-9	-9	-9	0	-9	-9	-9	-9	-9	-9	0	-9	-9	-9	-9	-9	-9	0	-9	-9	-9	-9	-9	-9	1	2	1	0	0	0	0	0	-9	-9	-9
566	A	12	3	7	9/12/2019	Lusa	Inédito: detectado vapor de água em planeta extra-solar na “zona habitável”	385	2	-9	0	-9	-9	-9	-9	-9	-9	0	-9	-9	-9	-9	-9	-9	0	-9	-9	-9	-9	-9	-9	0	-9	-9	-9	-9	-9	-9	0	-9	-9	-9	-9	-9	-9	0	-9	-9	-9
567	A	12	3	8	9/11/2019	Daniel Mediavilla	Detectada por primera vez agua en la atmósfera de una ‘supertierra’ en la zona habitable	840	2	-9	0	-9	-9	-9	-9	-9	-9	0	-9	-9	-9	-9	-9	-9	0	-9	-9	-9	-9	-9	-9	0	-9	-9	-9	-9	-9	-9	0	-9	-9	-9	-9	-9	-9	0	-9	-9	-9
568	A	13	3	8	6/19/2019	Nuño Domínguez	Un telescopio en Almería descubre un sistema solar cercano que puede tener agua líquida	782	2	-9	0	-9	-9	-9	-9	-9	-9	1	2	0	0	0	1	0	0	-9	-9	-9	-9	-9	-9	1	2	0	0	1	0	0	1	2	0	1	1	0	0	0	-9	-9	-9
569	A	15	3	8	6/28/2018	Reuters	Lua de Saturno revela-se cada vez mais uma boa candidata para a existência de vida fora da Terra	393	1	-9	0	-9	-9	-9	-9	-9	-9	0	-9	-9	-9	-9	-9	-9	0	-9	-9	-9	-9	-9	-9	1	2	1	1	0	0	1	1	2	0	1	0	0	0	0	-9	-9	-9
570	A	16	3	5	7/25/2018	Fabio de Castro	Confirmação de água líquida em Marte estimula busca de vida fora da Terra	1436	1	-9	1	2	1	0	0	0	0	1	2	1	0	0	1	0	0	-9	-9	-9	-9	-9	-9	1	2	0	0	0	1	0	1	2	1	0	0	1	0	0	-9	-9	-9
571	A	18	3	7	5/15/2018	Will Dunham	Lua Europa é agora dos locais mais promissores para procurar vida fora da Terra	561	1	-9	0	-9	-9	-9	-9	-9	-9	0	-9	-9	-9	-9	-9	-9	0	-9	-9	-9	-9	-9	-9	0	-9	-9	-9	-9	-9	-9	1	2	0	0	0	1	0	0	-9	-9	-9
572	A	19	3	7	4/19/2017	Teresa Serafim	Encontrada uma nova super-Terra numa estrela bem próxima de nós	1030	2	-9	0	-9	-9	-9	-9	-9	-9	0	-9	-9	-9	-9	-9	-9	0	-9	-9	-9	-9	-9	-9	0	-9	-9	-9	-9	-9	-9	0	-9	-9	-9	-9	-9	-9	0	-9	-9	-9
573	A	20	3	7	11/15/2017	Teresa Firmino	Há um planeta extra-solar (muito perto de nós) que está a vir ao nosso encontro	837	2	-9	0	-9	-9	-9	-9	-9	-9	0	-9	-9	-9	-9	-9	-9	0	-9	-9	-9	-9	-9	-9	0	-9	-9	-9	-9	-9	-9	1	2	0	1	0	0	0	0	-9	-9	-9
574	A	20	3	8	11/15/2017	"El País / Agências"	Descubierto un nuevo planeta a 11 años luz que puede albergar vida	738	2	-9	0	-9	-9	-9	-9	-9	-9	0	-9	-9	-9	-9	-9	-9	0	-9	-9	-9	-9	-9	-9	0	-9	-9	-9	-9	-9	-9	1	2	1	1	0	0	1	0	-9	-9	-9
575	A	21	3	5	4/14/2017	Giovana Girardi	Hidrogênio encontrado em lua de Saturno poderia dar suporte a vida de micróbios	1144	1	-9	0	-9	-9	-9	-9	-9	-9	1	2	0	1	0	0	0	0	-9	-9	-9	-9	-9	-9	0	-9	-9	-9	-9	-9	-9	1	2	1	1	1	1	0	0	-9	-9	-9
576	A	21	3	7	4/13/2017	Lusa	Sonda Cassini detecta moléculas de hidrogénio na lua Encélado	337	1	-9	0	-9	-9	-9	-9	-9	-9	0	-9	-9	-9	-9	-9	-9	0	-9	-9	-9	-9	-9	-9	0	-9	-9	-9	-9	-9	-9	0	-9	-9	-9	-9	-9	-9	0	-9	-9	-9
577	A	21	3	8	4/13/2017	Nuño Domínguez	Una sonda de la NASA confirma que puede haber vida en Encélado	872	1	-9	0	-9	-9	-9	-9	-9	-9	0	-9	-9	-9	-9	-9	-9	0	-9	-9	-9	-9	-9	-9	1	2	1	0	0	0	0	1	2	0	0	0	1	0	0	-9	-9	-9
578	A	24	3	5	8/24/2016	Fabio de Castro	Cientistas encontram planeta em 'zona habitável' próximo ao Sistema Solar	719	2	-9	0	-9	-9	-9	-9	-9	-9	0	-9	-9	-9	-9	-9	-9	0	-9	-9	-9	-9	-9	-9	0	-9	-9	-9	-9	-9	-9	0	-9	-9	-9	-9	-9	-9	0	-9	-9	-9
579	A	24	3	7	8/24/2016	Nicolau Ferreira	E aqui tão perto de nós descobriu-se uma outra Terra	1456	2	-9	0	-9	-9	-9	-9	-9	-9	1	2	0	1	0	0	0	0	-9	-9	-9	-9	-9	-9	1	2	0	1	0	0	0	1	3	1	0	1	0	0	0	-9	-9	-9
580	A	24	3	8	8/26/2016	Daniel Mediavilla	Hallado un planeta como la Tierra en la estrella más cercana al Sistema Solar	1164	2	-9	0	-9	-9	-9	-9	-9	-9	0	-9	-9	-9	-9	-9	-9	0	-9	-9	-9	-9	-9	-9	0	-9	-9	-9	-9	-9	-9	1	2	1	1	0	1	0	0	-9	-9	-9
581	A	26	3	7	3/12/2015	Ana Gerschenfeld	Há fontes hidrotermais activas em Encelado, uma das luas de Saturno?	673	2	-9	0	-9	-9	-9	-9	-9	-9	0	-9	-9	-9	-9	-9	-9	0	-9	-9	-9	-9	-9	-9	0	-9	-9	-9	-9	-9	-9	1	2	1	1	0	0	0	0	-9	-9	-9
582	A	29	3	5	4/17/2014	Monica Reolom	Astrônomos descobrem 1.º exoplaneta habitável semelhante à Terra	804	2	-9	1	3	0	1	0	0	0	0	-9	-9	-9	-9	-9	-9	0	-9	-9	-9	-9	-9	-9	1	3	1	0	0	1	0	1	2	1	1	0	0	0	0	-9	-9	-9
583	A	29	3	7	4/17/2014	Ana Gerschenfeld	Descoberta primeira potencial “quase-Terra” extra-solar	348	2	-9	0	-9	-9	-9	-9	-9	-9	0	-9	-9	-9	-9	-9	-9	0	-9	-9	-9	-9	-9	-9	0	-9	-9	-9	-9	-9	-9	0	-9	-9	-9	-9	-9	-9	0	-9	-9	-9
584	A	33	3	5	3/19/2008	Will Dunham	Cientistas acham molécula orgânica em planeta distante	414	2	-9	0	-9	-9	-9	-9	-9	-9	0	-9	-9	-9	-9	-9	-9	0	-9	-9	-9	-9	-9	-9	0	-9	-9	-9	-9	-9	-9	0	-9	-9	-9	-9	-9	-9	0	-9	-9	-9
585	A	33	3	7	3/20/2008	Público	Telescópio Hubble detecta molécula da vida em planeta extra-solar	401	2	-9	0	-9	-9	-9	-9	-9	-9	1	2	0	1	0	0	0	0	-9	-9	-9	-9	-9	-9	0	-9	-9	-9	-9	-9	-9	0	-9	-9	-9	-9	-9	-9	0	-9	-9	-9
586	A	46	3	5	2/22/2017	Fabio de Castro	Cientistas descobrem sistema planetário com sete 'irmãos' da Terra	781	2	-9	0	-9	-9	-9	-9	-9	-9	1	2	0	0	0	1	0	0	-9	-9	-9	-9	-9	-9	0	-9	-9	-9	-9	-9	-9	1	2	0	0	1	0	0	0	-9	-9	-9
587	A	46	3	7	2/22/2017	Teresa Firmino	Sete irmãs da Terra descobertas na nossa vizinhança cósmica	1781	2	-9	0	-9	-9	-9	-9	-9	-9	0	-9	-9	-9	-9	-9	-9	0	-9	-9	-9	-9	-9	-9	0	-9	-9	-9	-9	-9	-9	1	2	0	1	1	0	0	0	-9	-9	-9
588	A	46	3	8	2/24/2017	Nuño Domínguez	Un telescopio de la NASA descubre un sistema solar con siete planetas como la Tierra	1266	2	-9	1	4	0	0	0	1	0	1	2	0	1	0	0	0	0	-9	-9	-9	-9	-9	-9	0	-9	-9	-9	-9	-9	-9	1	2	0	1	0	0	0	0	-9	-9	-9
589	A	46	3	8	2/24/2017	Nuño Domínguez	Así sería la vida en los exoplanetas recién descubiertos	886	2	-9	0	-9	-9	-9	-9	-9	-9	0	-9	-9	-9	-9	-9	-9	0	-9	-9	-9	-9	-9	-9	1	2	1	1	0	1	0	1	2	0	1	0	1	0	0	-9	-9	-9
590	A	48	3	7	1/2/2018	Raquel Dias da Silva	Será que a vida extraterrestre é parecida com a da Terra?	1860	5	Universal natural selection	0	-9	-9	-9	-9	-9	-9	0	-9	-9	-9	-9	-9	-9	0	-9	-9	-9	-9	-9	-9	1	2	0	0	0	1	0	0	-9	-9	-9	-9	-9	-9	0	-9	-9	-9
591	A	49	3	5	5/10/2016	Fabio de Castro	Nasa anuncia descoberta de 1.284 exoplanetas	720	2	-9	0	-9	-9	-9	-9	-9	-9	0	0	-9	-9	-9	-9	-9	0	-9	-9	-9	-9	-9	-9	0	-9	-9	-9	-9	-9	-9	0	-9	-9	-9	-9	-9	-9	0	-9	-9	-9
592	A	49	3	8	5/11/2016	Nuño Domínguez	La NASA anuncia el mayor descubrimiento de exoplanetas hasta la fecha	650	2	-9	0	-9	-9	-9	-9	-9	-9	0	-9	-9	-9	-9	-9	-9	0	-9	-9	-9	-9	-9	-9	1	2	0	1	0	0	0	1	2	0	1	0	0	0	0	-9	-9	-9
593	A	51	3	5	7/23/2015	Fabio de Castro	Com telescópio Kepler, Nasa descobre planeta parecido com a Terra	678	2	-9	0	-9	-9	-9	-9	-9	-9	0	-9	-9	-9	-9	-9	-9	0	-9	-9	-9	-9	-9	-9	0	-9	-9	-9	-9	-9	-9	1	4	0	0	1	0	0	0	-9	-9	-9
594	A	51	3	7	7/23/2015	Teresa Firmino	Kepler-452b, a super-Terra que mais se aproxima do nosso planeta	638	2	-9	0	-9	-9	-9	-9	-9	-9	0	-9	-9	-9	-9	-9	-9	0	-9	-9	-9	-9	-9	-9	0	-9	-9	-9	-9	-9	-9	1	2	0	0	1	0	0	0	-9	-9	-9
595	A	57	3	7	10/17/2012	Teresa Firmino	Há um planeta com a massa da Terra no nosso quarteirão cósmico	959	2	-9	0	-9	-9	-9	-9	-9	-9	0	-9	-9	-9	-9	-9	-9	0	-9	-9	-9	-9	-9	-9	1	2	0	1	0	0	0	0	-9	-9	-9	-9	-9	-9	0	-9	-9	-9
596	A	58	3	5	1/8/2013	Jason Palmer	Galáxia pode ter 17 bilhões de 'Terras', diz estudo	692	2	-9	0	-9	-9	-9	-9	-9	-9	0	-9	-9	-9	-9	-9	-9	0	-9	-9	-9	-9	-9	-9	0	-9	-9	-9	-9	-9	-9	0	-9	-9	-9	-9	-9	-9	0	-9	-9	-9
597	A	60	3	7	9/12/2011	Nicolau Ferreira	Cientistas anunciam a descoberta de novos 50 exoplanetas	531	2	-9	1	2	0	0	1	0	0	0	-9	-9	-9	-9	-9	-9	0	-9	-9	-9	-9	-9	-9	0	-9	-9	-9	-9	-9	-9	0	-9	-9	-9	-9	-9	-9	0	-9	-9	-9
598	A	61	3	5	9/29/2010	Carlos Orsi	Nova descoberta sugere que Via Láctea pode ter bilhões de planetas habitáveis	569	2	-9	0	-9	-9	-9	-9	-9	-9	0	-9	-9	-9	-9	-9	-9	0	-9	-9	-9	-9	-9	-9	1	2	0	0	0	0	1	1	2	1	0	0	0	0	0	-9	-9	-9
599	A	61	3	7	10/1/2010	Clara Barata	Cientistas descobrem planeta habitável a 20 anos-luz de distância da Terra	491	2	-9	0	-9	-9	-9	-9	-9	-9	0	-9	-9	-9	-9	-9	-9	0	-9	-9	-9	-9	-9	-9	1	2	0	0	1	0	0	1	2	1	0	1	0	1	0	-9	-9	-9
600	A	61	3	8	9/30/2010	El País	Unos astrónomos afirman haber descubierto un planeta extrasolar relativamente parecido a la Tierra	371	2	-9	0	-9	-9	-9	-9	-9	-9	0	-9	-9	-9	-9	-9	-9	0	-9	-9	-9	-9	-9	-9	0	-9	-9	-9	-9	-9	-9	0	-9	-9	-9	-9	-9	-9	0	-9	-9	-9
601	A	61	3	8	10/25/2010	El País	Se desvanece el planeta extrasolar gemelo de la Tierra	414	2	-9	0	-9	-9	-9	-9	-9	-9	0	-9	-9	-9	-9	-9	-9	0	-9	-9	-9	-9	-9	-9	0	-9	-9	-9	-9	-9	-9	0	-9	-9	-9	-9	-9	-9	0	-9	-9	-9
602	A	63	3	6	10/29/2010	Giuliana Miranda	"Gêmeas" da Terra podem ser numerosas	418	2	-9	0	-9	-9	-9	-9	-9	-9	1	2	0	1	0	0	0	0	-9	-9	-9	-9	-9	-9	0	-9	-9	-9	-9	-9	-9	0	-9	-9	-9	-9	-9	-9	0	-9	-9	-9
603	A	63	3	5	10/28/2010	Redação	25% das estrelas como o Sol podem ter planetas semelhantes à Terra	440	2	-9	0	-9	-9	-9	-9	-9	-9	0	-9	-9	-9	-9	-9	-9	0	-9	-9	-9	-9	-9	-9	0	-9	-9	-9	-9	-9	-9	0	-9	-9	-9	-9	-9	-9	0	-9	-9	-9
604	A	64	3	5	12/2/2010	Maggie Fox	Bactéria que 'come' arsênico altera definição da vida	456	3	-9	0	-9	-9	-9	-9	-9	-9	1	2	0	1	1	0	0	0	-9	-9	-9	-9	-9	-9	0	-9	-9	-9	-9	-9	-9	0	-9	-9	-9	-9	-9	-9	0	-9	-9	-9
605	A	64	3	6	12/3/2010	Giuliana Miranda / Sabine Righetti	Nasa anuncia nova bactéria com DNA "extraterrestre"	526	3	-9	0	-9	-9	-9	-9	-9	-9	0	-9	-9	-9	-9	-9	-9	0	-9	-9	-9	-9	-9	-9	0	-9	-9	-9	-9	-9	-9	0	-9	-9	-9	-9	-9	-9	0	-9	-9	-9
606	A	64	3	6	12/2/2010	Sabine Righetti	Em entrevista, cientistas confessam ignorar receita da bactéria "ET"	361	3	-9	0	-9	-9	-9	-9	-9	-9	0	-9	-9	-9	-9	-9	-9	0	-9	-9	-9	-9	-9	-9	0	-9	-9	-9	-9	-9	-9	0	-9	-9	-9	-9	-9	-9	0	-9	-9	-9
607	A	64	3	6	1/28/2012	Folha	Cientistas não conseguem replicar a bactéria "ET" em laboratório	201	3	-9	0	-9	-9	-9	-9	-9	-9	0	-9	-9	-9	-9	-9	-9	0	-9	-9	-9	-9	-9	-9	0	-9	-9	-9	-9	-9	-9	0	-9	-9	-9	-9	-9	-9	0	-9	-9	-9
608	A	64	3	6	12/20/2010	Giuliana Miranda / Sabine Righetti	Pesquisadores criticam bactéria "ET" da Nasa	404	3	-9	0	-9	-9	-9	-9	-9	-9	0	-9	-9	-9	-9	-9	-9	0	-9	-9	-9	-9	-9	-9	0	-9	-9	-9	-9	-9	-9	0	-9	-9	-9	-9	-9	-9	0	-9	-9	-9
609	A	64	3	8	12/3/2010	Alicia Rivera	Una bacteria adaptada al arsénico ensancha los márgenes de la vida	1070	3	-9	0	-9	-9	-9	-9	-9	-9	1	2	0	0	1	0	1	0	-9	-9	-9	-9	-9	-9	0	-9	-9	-9	-9	-9	-9	0	-9	-9	-9	-9	-9	-9	0	-9	-9	-9
610	A	64	3	8	12/2/2010	El País	Una bacteria que vive con el arsénico amplía la receta de la vida	484	3	-9	0	-9	-9	-9	-9	-9	-9	1	2	1	0	1	0	0	0	-9	-9	-9	-9	-9	-9	0	-9	-9	-9	-9	-9	-9	0	-9	-9	-9	-9	-9	-9	0	-9	-9	-9
611	A	64	3	8	6/1/2011	Alicia Rivera	Ataque al bacilo 'extraterrestre'	992	3	-9	0	-9	-9	-9	-9	-9	-9	0	-9	-9	-9	-9	-9	-9	0	-9	-9	-9	-9	-9	-9	0	-9	-9	-9	-9	-9	-9	0	-9	-9	-9	-9	-9	-9	0	-9	-9	-9
612	A	65	3	5	6/14/2007	Redação	CO2 põe em dúvida habitabilidade de planeta extra-solar	363	2	-9	0	-9	-9	-9	-9	-9	-9	0	-9	-9	-9	-9	-9	-9	0	-9	-9	-9	-9	-9	-9	0	-9	-9	-9	-9	-9	-9	1	2	0	0	1	0	0	0	-9	-9	-9
613	A	66	3	6	4/24/2007	Associated Press	Astrônomos descobrem planeta que pode ser habitável	524	2	-9	0	-9	-9	-9	-9	-9	-9	1	2	0	1	1	1	0	0	-9	-9	-9	-9	-9	-9	0	-9	-9	-9	-9	-9	-9	0	-9	-9	-9	-9	-9	-9	0	-9	-9	-9
614	A	66	3	6	4/25/2007	Rafael Garcia / Claudio Angelo	Grupo acha planeta extra-solar habitável	690	2	-9	0	-9	-9	-9	-9	-9	-9	0	-9	-9	-9	-9	-9	-9	0	-9	-9	-9	-9	-9	-9	0	-9	-9	-9	-9	-9	-9	1	3	1	0	1	0	0	0	-9	-9	-9
615	A	66	3	6	4/25/2007	Associated Press	Encontrar vida extraterrestre é próximo alvo, diz astrônomo	302	2	-9	1	3	0	0	1	0	0	0	-9	-9	-9	-9	-9	-9	0	-9	-9	-9	-9	-9	-9	0	-9	-9	-9	-9	-9	-9	0	-9	-9	-9	-9	-9	-9	1	0	0	1
616	A	66	3	5	4/24/2007	Agência Estado	Descoberto planeta habitável fora do Sistema Solar	1025	2	-9	0	-9	-9	-9	-9	-9	-9	0	-9	-9	-9	-9	-9	-9	0	-9	-9	-9	-9	-9	-9	0	-9	-9	-9	-9	-9	-9	1	3	1	1	1	0	0	0	-9	-9	-9
617	A	66	3	8	4/25/2007	Manuel Ruiz de Elvira	Detectado un planeta similar a la Tierra que puede tener agua líquida	699	2	-9	0	-9	-9	-9	-9	-9	-9	0	-9	-9	-9	-9	-9	-9	0	-9	-9	-9	-9	-9	-9	0	-9	-9	-9	-9	-9	-9	1	2	0	1	1	0	0	0	-9	-9	-9
618	A	67	3	5	11/6/2007	Redação	Estrela parecida com o Sol tem sistema de cinco planetas	305	2	-9	0	-9	-9	-9	-9	-9	-9	0	-9	-9	-9	-9	-9	-9	0	-9	-9	-9	-9	-9	-9	0	-9	-9	-9	-9	-9	-9	1	2	1	0	0	0	0	0	-9	-9	-9
619	A	71	3	8	8/8/1996	Antonio Caño	Hallado el primer indicio de vida extraterrestre	785	1	-9	0	-9	-9	-9	-9	-9	-9	1	2	0	0	0	0	1	1	2	0	1	1	0	1	1	3	0	1	1	0	1	0	-9	-9	-9	-9	-9	-9	0	-9	-9	-9
620	A	71	3	8	8/7/1996	Reuters	Hallados indicios de que hubo vida en Marte hace 3.000 millones de años	227	1	-9	0	-9	-9	-9	-9	-9	-9	0	-9	-9	-9	-9	-9	-9	0	-9	-9	-9	-9	-9	-9	1	3	1	0	0	1	0	0	-9	-9	-9	-9	-9	-9	0	-9	-9	-9
621	A	71	3	8	8/11/1996	Alicia Rivera	Las pistas de la vida extraterrestre en el meteorito	399	1	-9	0	-9	-9	-9	-9	-9	-9	0	-9	-9	-9	-9	-9	-9	1	2	0	0	1	0	0	0	-9	-9	-9	-9	-9	-9	0	-9	-9	-9	-9	-9	-9	0	-9	-9	-9
622	A	71	3	8	8/16/1996	Alicia Rivera	Expertos en vida extraterrestre afrontan la ratificación de los indicios sobre Marte	774	1	-9	0	-9	-9	-9	-9	-9	-9	0	-9	-9	-9	-9	-9	-9	0	-9	-9	-9	-9	-9	-9	0	-9	-9	-9	-9	-9	-9	0	-9	-9	-9	-9	-9	-9	0	-9	-9	-9
623	A	72	3	8	12/10/2008	El País	El 'Hubble' descubre dióxido de carbono en un planeta extrasolar	302	2	-9	0	-9	-9	-9	-9	-9	-9	1	2	0	1	0	0	0	0	-9	-9	-9	-9	-9	-9	0	-9	-9	-9	-9	-9	-9	0	-9	-9	-9	-9	-9	-9	0	-9	-9	-9
624	A	73	3	5	2/18/2008	BBC Brasil	Via Láctea pode conter 'centenas de planetas' propícios à vida	382	2	-9	0	-9	-9	-9	-9	-9	-9	0	-9	-9	-9	-9	-9	-9	0	-9	-9	-9	-9	-9	-9	0	-9	-9	-9	-9	-9	-9	1	2	1	1	0	0	0	0	-9	-9	-9
625	A	74	3	5	6/18/2015	Fabio de Castro	Cientistas descobrem traços de metano em meteoritos de Marte	657	1	-9	0	-9	-9	-9	-9	-9	-9	0	-9	-9	-9	-9	-9	-9	0	-9	-9	-9	-9	-9	-9	1	2	1	1	0	0	0	1	2	0	0	1	0	0	0	-9	-9	-9
626	A	77	3	6	8/18/2009	Efe	Nasa descobre substância para formação de vida em amostras de cometa	317	3	-9	0	-9	-9	-9	-9	-9	-9	0	-9	-9	-9	-9	-9	-9	0	-9	-9	-9	-9	-9	-9	1	2	0	0	0	1	0	0	-9	-9	-9	-9	-9	-9	0	-9	-9	-9
627	A	77	3	5	8/18/2009	BBC Brasil	Astrônomos encontram agente 'formador da vida' em cometa	287	3	-9	0	-9	-9	-9	-9	-9	-9	0	-9	-9	-9	-9	-9	-9	0	-9	-9	-9	-9	-9	-9	1	2	0	0	0	1	0	1	2	0	0	0	1	0	0	-9	-9	-9
628	A	79	3	6	9/21/2023	Daniel Lawler / AFP	Oceano escondido sob camada de gelo explicaria origem de CO2 em lua de Júpiter	642	1	-9	1	2	0	1	0	0	0	0	-9	-9	-9	-9	-9	-9	0	-9	-9	-9	-9	-9	-9	1	2	1	1	0	0	0	1	2	1	1	0	0	0	0	-9	-9	-9
629	A	79	3	8	10/16/2023	Rafael Clemente	Europa, una luna de Júpiter con agua, CO₂ y fascinantes posibilidades	1403	1	-9	1	2	0	1	0	0	0	0	-9	-9	-9	-9	-9	-9	0	-9	-9	-9	-9	-9	-9	0	-9	-9	-9	-9	-9	-9	1	2	0	1	0	0	0	0	-9	-9	-9
630	A	79	3	7	9/22/2023	Lusa	Dióxido carbono da lua Europa vem de oceano escondido	598	1	-9	0	-9	-9	-9	-9	-9	-9	0	-9	-9	-9	-9	-9	-9	0	-9	-9	-9	-9	-9	-9	0	-9	-9	-9	-9	-9	-9	1	2	0	1	0	0	0	0	-9	-9	-9
[truncated: 14 more columns]
